# Supplementary material for: Drought recovery in plants triggers a cell-state-specific immune activation
Source: Nat Commun. 2025 Aug 29;16:8095. doi: 10.1038/s41467-025-63467-2 (PMC12397292; doi:10.1038/s41467-025-63467-2)
Supplement: Supplementary file 6 — Source Data [file 41467_2025_63467_MOESM6_ESM.xlsx]

## Sheet: Leaf RWC
RELATIVE WATER CONTENT (RWC)						% AVERAGES	AVG	STDV	SE	n
SAMPLE #	FW (mg)	TW (mg)	DW	RWC (%)		D0	57.7521	3.32011	1.35543	6
D0-L6-1	7	12	0.6	56.1404		WW	80.2641	2.19236	0.693286	10
D0-L6-2	5	9	0.6	52.381		R15	64.37	7.84502	3.20272	6
D0-L6-3	8	13	0.8	59.0164		R60	70.6993	5.396	1.90777	8
D0-L7-1	9	15	1	57.1429
D0-L7-2	5	8	0.5	60
D0-L7-3	9	14	0.9	61.8321
WW0-L6-1	12	15	1.1	78.4173
WW0-L6-2	9	11	0.8	80.3922
WW0-L6-3	11	14	0.9	77.0992
WW0-L6-4	10	12	0.8	82.1429
WW0-L6-5	8	10	0.8	78.2609
WW0-L7-1	13	16	1.1	79.8658
WW0-L7-2	9	11	1	80
WW0-L7-3	13	16	1.1	79.8658
WW0-L7-4	12	14	1	84.6154
WW0-L7-5	10	12	0.9	81.982
R15-L6-1	9	13	0.9	66.9421
R15-L6-2	5	8	0.6	59.4595
R15-L6-3	6	9	0.6	64.2857
R15-L7-1	10	13	0.8	75.4098
R15-L7-2	5	9	0.6	52.381
R15-L7-3	7	10	0.7	67.7419
R60-L6-1	9	12	1	72.7273
R60-L6-2	8	11	0.9	70.297
R60-L6-3	5	8	0.5	60
R60-L6-4	8	11	0.9	70.297
R60-L7-1	10	13	1	75
R60-L7-2	11	14	0.8	77.2727
R60-L7-3	6	8	0.5	73.3333
R60-L7-4	9	13	1	66.6667

## Sheet: Stomatal con.
Obs#	Time	Date	configName	configAuthor	remark	Observation			gsw	gbw	gtw	VPcham	VPref	VPleaf	VPDleaf	H2O_r	H2O_s	H2O_leaf	leaf_area	leaf_width	rh_s	rh_r	Tref	Tmeas	Tleaf	P_atm	flow	flow_s	leak_pct	Qamb	batt	pitch	roll	heading	angle_inc_leaf	direct_pct	slope_leaf	az_leaf	dec_solar	az_solar	zenith_solar	gps_time	gps_date	latitude	longitude	altitude	gps_sats	gps_HDOP	match_time
flashId	time	date	lciSerialNumber	lcpSerialNumber	lcfSerialNumber	Fm	Fo	Fv/Fm	Fm'	Fs	PhiPS2	data[]	FLASH_HEADER_END
1	10:14:51	2024-11-28	Auto gsw	Or		1			0.048807	2.91995	0.048005	1.305	1.27711	2.85908	1.55408	12.5245	12.798	28.0386	0.580475	3.5	41.17	40.29	24.95	23.23	23.23	101.97	156.5	157	-0.3	142	4.111	-25	-46	232								00:00:00	0000-00-00	nan	nan	nan	0	nan	08:54:47
2	10:15:29	2024-11-28	Auto gsw	Or		2			0.032207	2.92125	0.031856	1.3195	1.30028	2.93438	1.61488	12.7518	12.9403	28.7773	0.580475	3.5	41.69	41.09	24.92	23.66	23.66	101.97	156.6	156.9	-0.1	121	4.109	-34	-60	237								00:00:00	0000-00-00	nan	nan	nan	0	nan	10:15:18
3	10:16:12	2024-11-28	Auto gsw	Or		3			0.02647	2.92209	0.026232	1.3258	1.3095	2.98909	1.6633	12.8422	13.0019	29.3137	0.580475	3.5	41.92	41.41	24.91	23.97	23.97	101.97	156.7	157.1	-0.2	122	4.108	-33	-68	230								00:00:00	0000-00-00	nan	nan	nan	0	nan	10:15:18
4	10:16:44	2024-11-28	Auto gsw	Or		4			0.035573	2.91984	0.035145	1.3051	1.2823	3.03829	1.7332	12.5753	12.7989	29.796	0.580475	3.5	41.29	40.57	24.9	24.24	24.24	101.97	156.5	156.6	-0.1	130	4.107	-26	-67	224								00:00:00	0000-00-00	nan	nan	nan	0	nan	10:15:18
5	10:17:26	2024-11-28	Auto gsw	Or		5			0.059592	2.92117	0.058401	1.30136	1.26715	2.86959	1.56823	12.4272	12.7627	28.1426	0.580475	3.5	41.15	40.07	24.91	23.29	23.29	101.97	156.6	156.2	0.3	116	4.106	-24	-62	239								00:00:00	0000-00-00	nan	nan	nan	0	nan	10:15:18
6	10:18:15	2024-11-28	Auto gsw	Or		6			0.024296	2.91956	0.024095	1.2723	1.25706	2.96311	1.69081	12.3282	12.4778	29.0599	0.580475	3.5	40.2	39.72	24.92	23.82	23.82	101.97	156.4	156.9	-0.3	151	4.105	-24	-46	265								00:00:00	0000-00-00	nan	nan	nan	0	nan	10:15:18
7	10:18:42	2024-11-28	Auto gsw	Or		7			0.094642	2.92008	0.091671	1.29484	1.24088	2.86939	1.57455	12.1699	12.6991	28.1413	0.580475	3.5	40.91	39.21	24.92	23.29	23.29	101.96	156.5	157.2	-0.4	160	4.104	-15	-45	249								00:00:00	0000-00-00	nan	nan	nan	0	nan	10:15:18
8	10:19:08	2024-11-28	Auto gsw	Or		8			0.0629	2.92041	0.061574	1.26509	1.22829	2.86409	1.599	12.0464	12.4073	28.0894	0.580475	3.5	39.98	38.81	24.92	23.26	23.26	101.96	156.5	156.5	0	176	4.104	-11	-37	248								00:00:00	0000-00-00	nan	nan	nan	0	nan	10:15:18
9	10:19:44	2024-11-28	Auto gsw	Or		9			0.009297	2.91967	0.009268	1.22067	1.2144	3.02582	1.80515	11.9101	11.9715	29.6753	0.580475	3.5	38.55	38.35	24.93	24.17	24.17	101.96	156.5	157	-0.3	142	4.103	-10	-48	201								00:00:00	0000-00-00	nan	nan	nan	0	nan	10:15:18
10	10:36:58	2024-11-28	Auto gsw	Or		10			0.058206	2.92138	0.057069	1.20059	1.16415	2.9092	1.70861	11.4191	11.7765	28.5362	0.580475	3.5	37.22	36.09	25.24	23.52	23.52	101.95	156.7	156.9	-0.2	141	4.08	-14	-44	216								00:00:00	0000-00-00	nan	nan	nan	0	nan	10:15:18
11	10:37:30	2024-11-28	Auto gsw	Or		11			0.060714	2.92276	0.059479	1.20657	1.16869	2.91265	1.70608	11.4636	11.8352	28.5701	0.580475	3.5	37.4	36.23	25.24	23.54	23.54	101.95	156.8	156.6	0.1	124	4.079	-13	-53	229								00:00:00	0000-00-00	nan	nan	nan	0	nan	10:37:18
12	10:38:00	2024-11-28	Auto gsw	Or		12			0.063743	2.92067	0.062382	1.20405	1.16406	2.91857	1.71452	11.4178	11.8101	28.6273	0.580475	3.5	37.32	36.08	25.24	23.57	23.57	101.95	156.6	156.7	-0.1	127	4.078	-10	-50	256								00:00:00	0000-00-00	nan	nan	nan	0	nan	10:37:18
13	10:38:25	2024-11-28	Auto gsw	Or		13			0.039952	2.92112	0.039413	1.18538	1.15893	2.97955	1.79418	11.3674	11.6268	29.2251	0.580475	3.5	36.75	35.93	25.24	23.91	23.91	101.95	156.6	157.1	-0.3	122	4.078	-8	-48	241								00:00:00	0000-00-00	nan	nan	nan	0	nan	10:37:18
14	10:39:17	2024-11-28	Auto gsw	Or		14			0.082619	2.92032	0.080346	1.21488	1.16374	2.91685	1.70197	11.4147	11.9163	28.6103	0.580475	3.5	37.68	36.09	25.24	23.56	23.56	101.95	156.5	154	1.6	120	4.077	-9	-47	281								00:00:00	0000-00-00	nan	nan	nan	0	nan	10:37:18
15	10:39:43	2024-11-28	Auto gsw	Or		15			0.054962	2.91903	0.053946	1.19769	1.16254	2.93736	1.73968	11.4034	11.7481	28.8126	0.580475	3.5	37.14	36.05	25.23	23.68	23.68	101.95	156.4	156.9	-0.4	107	4.077	-19	-55	259								00:00:00	0000-00-00	nan	nan	nan	0	nan	10:37:18
16	10:40:13	2024-11-28	Auto gsw	Or		16			0.075796	2.92118	0.073879	1.20986	1.16398	2.87158	1.66172	11.4175	11.8674	28.1672	0.580475	3.5	37.52	36.1	25.24	23.3	23.3	101.95	156.6	156.9	-0.2	126	4.076	-10	-49	262								00:00:00	0000-00-00	nan	nan	nan	0	nan	10:37:18
17	10:40:39	2024-11-28	Auto gsw	Or		17			0.067941	2.91897	0.066396	1.20478	1.16273	2.89641	1.69163	11.4057	11.8181	28.4119	0.580475	3.5	37.36	36.06	25.24	23.44	23.44	101.94	156.4	156.7	-0.2	166	4.074	-12	-33	284								00:00:00	0000-00-00	nan	nan	nan	0	nan	10:37:18
18	10:56:15	2024-11-28	Auto gsw	Or		18			0.05292	2.92121	0.051978	1.23364	1.19863	3.03539	1.80175	11.7603	12.1039	29.7818	0.580475	3.5	36.95	35.9	25.82	24.22	24.22	101.92	156.6	156.6	0	105	4.055	-15	-57	263								00:00:00	0000-00-00	nan	nan	nan	0	nan	10:37:18
19	10:56:57	2024-11-28	Auto gsw	Or		19			0.046247	2.91898	0.045526	1.23764	1.20751	3.0049	1.76727	11.8475	12.1432	29.4828	0.580475	3.5	37.03	36.13	25.84	24.06	24.06	101.92	156.4	156.8	-0.3	107	4.054	-13	-60	261								00:00:00	0000-00-00	nan	nan	nan	0	nan	10:56:44
20	10:57:23	2024-11-28	Auto gsw	Or		20			0.050809	2.92124	0.04994	1.23249	1.19886	3.0333	1.80081	11.7626	12.0925	29.7611	0.580475	3.5	36.86	35.86	25.84	24.21	24.21	101.92	156.6	156.8	-0.1	105	4.054	-7	-58	233								00:00:00	0000-00-00	nan	nan	nan	0	nan	10:56:44
21	10:57:46	2024-11-28	Auto gsw	Or		21			0.032593	2.92139	0.032234	1.22202	1.20012	3.03929	1.81727	11.7753	11.9902	29.821	0.580475	3.5	36.55	35.9	25.84	24.24	24.24	101.92	156.7	156.6	0	118	4.053	-4	-55	223								00:00:00	0000-00-00	nan	nan	nan	0	nan	10:56:44
22	10:58:18	2024-11-28	Auto gsw	Or		22			0.067981	2.92077	0.066435	1.24821	1.20498	2.98809	1.73988	11.8232	12.2473	29.3187	0.580475	3.5	37.34	36.05	25.84	23.96	23.96	101.92	156.6	156.9	-0.2	126	4.053	-2	-50	255								00:00:00	0000-00-00	nan	nan	nan	0	nan	10:56:44
23	10:58:42	2024-11-28	Auto gsw	Or		23			0.027056	2.91953	0.026808	1.21783	1.19953	3.04122	1.82339	11.7698	11.9494	29.8405	0.580475	3.5	36.44	35.89	25.84	24.26	24.26	101.92	156.4	156.9	-0.3	111	4.052	-3	-55	262								00:00:00	0000-00-00	nan	nan	nan	0	nan	10:56:44
24	10:59:07	2024-11-28	Auto gsw	Or		24			0.063201	2.92038	0.061862	1.24269	1.20242	2.98303	1.74034	11.7983	12.1934	29.2698	0.580475	3.5	37.18	35.98	25.84	23.93	23.93	101.92	156.5	157.2	-0.4	161	4.052	3	-34	279								00:00:00	0000-00-00	nan	nan	nan	0	nan	10:56:44
25	10:59:30	2024-11-28	Auto gsw	Or		25			0.064827	2.92016	0.063419	1.24333	1.20183	2.99245	1.74912	11.7928	12.2	29.3629	0.580475	3.5	37.2	35.96	25.84	23.99	23.99	101.91	156.5	157.1	-0.4	144	4.051	0	-39	294								00:00:00	0000-00-00	nan	nan	nan	0	nan	10:56:44
26	11:29:38	2024-11-28	Auto gsw	Or		26			0.054634	2.91934	0.053631	1.22445	1.17972	3.4472	2.22275	11.5808	12.02	33.8398	0.580475	3.5	32.46	31.27	27.9	26.36	26.36	101.87	156.4	156.6	-0.1	208	4.014	-3	-45	229								00:00:00	0000-00-00	nan	nan	nan	0	nan	10:56:44
27	11:30:12	2024-11-28	Auto gsw	Or		27			0.049374	2.92041	0.048553	1.2146	1.17376	3.45794	2.24334	11.5224	11.9233	33.9454	0.580475	3.5	32.15	31.07	27.92	26.41	26.41	101.87	156.5	156.5	0	186	4.013	0	-45	253								00:00:00	0000-00-00	nan	nan	nan	0	nan	11:29:58
28	11:30:44	2024-11-28	Auto gsw	Or		28			0.050461	2.92123	0.049604	1.2247	1.18277	3.48047	2.25577	11.6111	12.0228	34.1676	0.580475	3.5	32.39	31.28	27.94	26.52	26.52	101.86	156.6	156.6	0	205	4.012	-5	-46	230								00:00:00	0000-00-00	nan	nan	nan	0	nan	11:29:58
29	11:31:04	2024-11-28	Auto gsw	Or		29			0.036137	2.91984	0.035696	1.245	1.21492	3.49156	2.24656	11.9269	12.2223	34.2769	0.580475	3.5	32.92	32.12	27.94	26.58	26.58	101.86	156.5	156.6	-0.1	201	4.012	-9	-48	211								00:00:00	0000-00-00	nan	nan	nan	0	nan	11:29:58
30	11:31:30	2024-11-28	Auto gsw	Or		30			0.019559	2.92112	0.019429	1.2068	1.19	3.51423	2.30742	11.6823	11.8473	34.4995	0.580475	3.5	31.89	31.45	27.95	26.69	26.69	101.86	156.6	156.7	-0.1	186	4.011	-8	-53	239								00:00:00	0000-00-00	nan	nan	nan	0	nan	11:29:58
31	11:32:06	2024-11-28	Auto gsw	Or		31			0.041949	2.92066	0.041355	1.21877	1.18444	3.43322	2.21445	11.6284	11.9654	33.7061	0.580475	3.5	32.18	31.27	27.97	26.29	26.29	101.86	156.6	156.6	0	219	4.01	-6	-43	275								00:00:00	0000-00-00	nan	nan	nan	0	nan	11:29:58
32	11:32:31	2024-11-28	Auto gsw	Or		32			0.050688	2.92095	0.049823	1.22274	1.1804	3.48925	2.26651	11.5885	12.0041	34.2553	0.580475	3.5	32.26	31.15	27.98	26.57	26.57	101.86	156.6	156.5	0.1	256	4.01	-5	-30	279								00:00:00	0000-00-00	nan	nan	nan	0	nan	11:29:58
33	11:33:02	2024-11-28	Auto gsw	Or		33			0.049182	2.92119	0.048368	1.2081	1.16738	3.45448	2.24638	11.4605	11.8602	33.9135	0.580475	3.5	31.85	30.78	27.99	26.4	26.4	101.86	156.6	156.7	-0.1	223	4.009	-4	-40	273								00:00:00	0000-00-00	nan	nan	nan	0	nan	11:29:58
34	11:58:31	2024-11-28	Auto gsw	Or		34			0.057679	2.92032	0.056561	1.1597	1.10861	3.56677	2.40706	10.8881	11.3899	35.0307	0.580475	3.5	29.11	27.83	28.83	26.94	26.94	101.82	156.5	156.7	-0.1	287	3.979	-4	-36	253								00:00:00	0000-00-00	nan	nan	nan	0	nan	11:29:58
35	11:59:03	2024-11-28	Auto gsw	Or		35			0.049139	2.92216	0.048326	1.15453	1.11157	3.52707	2.37254	10.9171	11.3391	34.6407	0.580475	3.5	28.99	27.91	28.83	26.75	26.75	101.82	156.8	156.4	0.2	236	3.979	-4	-48	259								00:00:00	0000-00-00	nan	nan	nan	0	nan	11:58:51
36	11:59:31	2024-11-28	Auto gsw	Or		36			0.046568	2.9203	0.045837	1.15657	1.11572	3.53125	2.37468	10.9582	11.3594	34.6825	0.580475	3.5	29.07	28.04	28.81	26.77	26.77	101.82	156.5	156.2	0.2	257	3.978	-2	-43	257								00:00:00	0000-00-00	nan	nan	nan	0	nan	11:58:51
37	11:59:51	2024-11-28	Auto gsw	Or		37			0.035002	2.91935	0.034587	1.14695	1.11519	3.59091	2.44397	10.9531	11.265	35.2689	0.580475	3.5	28.86	28.06	28.8	27.06	27.06	101.82	156.4	156.6	-0.1	249	3.977	0	-44	251								00:00:00	0000-00-00	nan	nan	nan	0	nan	11:58:51
38	12:00:17	2024-11-28	Auto gsw	Or		38			0.057808	2.91944	0.056685	1.15928	1.10857	3.54117	2.3819	10.8882	11.3862	34.7806	0.580475	3.5	29.21	27.93	28.77	26.82	26.82	101.81	156.4	156.4	0	275	3.977	-2	-37	263								00:00:00	0000-00-00	nan	nan	nan	0	nan	11:58:51
39	12:00:39	2024-11-28	Auto gsw	Or		39			0.033927	2.9224	0.033538	1.14069	1.10998	3.5841	2.4434	10.9021	11.2037	35.2024	0.580475	3.5	28.78	28	28.75	27.02	27.02	101.81	156.8	156.9	0	239	3.976	-7	-49	251								00:00:00	0000-00-00	nan	nan	nan	0	nan	11:58:51
40	12:01:05	2024-11-28	Auto gsw	Or		40			0.052961	2.92243	0.052018	1.14732	1.1013	3.50918	2.36186	10.8171	11.2691	34.4675	0.580475	3.5	28.99	27.83	28.72	26.66	26.66	101.81	156.8	156.7	0.1	229	3.976	2	-42	266								00:00:00	0000-00-00	nan	nan	nan	0	nan	11:58:51
41	12:01:26	2024-11-28	Auto gsw	Or		41			0.048908	2.92178	0.048103	1.15305	1.11042	3.51727	2.36422	10.9062	11.3249	34.5455	0.580475	3.5	29.17	28.09	28.7	26.7	26.7	101.82	156.7	156.7	0	252	3.976	3	-37	258								00:00:00	0000-00-00	nan	nan	nan	0	nan	11:58:51
42	12:28:23	2024-11-28	Auto gsw	Or		42			0.059847	2.92182	0.058646	1.14816	1.09455	3.58613	2.43798	10.7533	11.28	35.2317	0.580475	3.5	28.35	27.03	29.12	27.03	27.03	101.79	156.7	156.6	0.1	182	3.945	0	-51	240								00:00:00	0000-00-00	nan	nan	nan	0	nan	11:58:51
43	12:29:08	2024-11-28	Auto gsw	Or		43			0.073017	2.92137	0.071236	1.19139	1.12701	3.60105	2.40966	11.0725	11.7049	35.379	0.580475	3.5	29.44	27.85	29.11	27.1	27.1	101.79	156.7	156.5	0.1	216	3.942	0	-43	217								00:00:00	0000-00-00	nan	nan	nan	0	nan	12:28:56
44	12:29:31	2024-11-28	Auto gsw	Or		44			0.071894	2.9195	0.070166	1.16702	1.10387	3.56361	2.39659	10.8453	11.4657	35.0116	0.580475	3.5	28.85	27.29	29.1	26.93	26.93	101.78	156.4	156.6	-0.1	212	3.942	-3	-41	243								00:00:00	0000-00-00	nan	nan	nan	0	nan	12:28:56
45	12:29:54	2024-11-28	Auto gsw	Or		45			0.049814	2.92238	0.048979	1.15549	1.11002	3.63159	2.47611	10.9058	11.3525	35.6799	0.580475	3.5	28.6	27.48	29.08	27.25	27.25	101.78	156.8	156.6	0.1	253	3.943	-9	-34	207								00:00:00	0000-00-00	nan	nan	nan	0	nan	12:28:56
46	12:30:30	2024-11-28	Auto gsw	Or		46			0.078003	2.92045	0.075974	1.17587	1.10729	3.58093	2.40507	10.879	11.5528	35.1823	0.580475	3.5	29.17	27.47	29.04	27.01	27.01	101.78	156.5	156.7	-0.1	198	3.941	0	-46	275								00:00:00	0000-00-00	nan	nan	nan	0	nan	12:28:56
47	12:30:55	2024-11-28	Auto gsw	Or		47			0.034334	2.92114	0.033935	1.13389	1.10217	3.62483	2.49093	10.8284	11.14	35.6125	0.580475	3.5	28.18	27.39	29.01	27.22	27.22	101.79	156.6	156.9	-0.1	184	3.941	0	-49	253								00:00:00	0000-00-00	nan	nan	nan	0	nan	12:28:56
48	12:31:19	2024-11-28	Auto gsw	Or		48			0.072043	2.92136	0.070309	1.15173	1.08811	3.56457	2.41284	10.6907	11.3157	35.0219	0.580475	3.5	28.67	27.09	28.98	26.93	26.93	101.78	156.7	156.6	0.1	227	3.94	4	-31	345								00:00:00	0000-00-00	nan	nan	nan	0	nan	12:28:56
49	12:31:41	2024-11-28	Auto gsw	Or		49			0.058739	2.91947	0.057581	1.13939	1.08647	3.58591	2.44653	10.6744	11.1943	35.2311	0.580475	3.5	28.41	27.09	28.95	27.03	27.03	101.78	156.4	156.4	0	331	3.939	-3	-33	309								00:00:00	0000-00-00	nan	nan	nan	0	nan	12:28:56
50	13:08:05	2024-11-28	Auto gsw	Or		50			0.070259	2.92214	0.068609	1.32309	1.24786	4.24093	2.91785	12.2602	12.9993	41.667	0.580475	3.5	27.83	26.25	31.92	29.92	29.92	101.78	156.8	155.4	0.8	306	3.9	-2	-38	251								00:00:00	0000-00-00	nan	nan	nan	0	nan	12:28:56
51	13:08:52	2024-11-28	Auto gsw	Or		51			0.103143	2.9218	0.099626	1.34352	1.23714	4.18553	2.842	12.1552	13.2004	41.1238	0.580475	3.5	28.2	25.97	31.96	29.69	29.69	101.78	156.7	156.6	0.1	277	3.899	2	-43	280								00:00:00	0000-00-00	nan	nan	nan	0	nan	13:08:37
52	13:09:14	2024-11-28	Auto gsw	Or		52			0.090278	2.92229	0.087573	1.34259	1.25004	4.15693	2.81435	12.282	13.1913	40.8432	0.580475	3.5	28.17	26.23	31.97	29.57	29.57	101.78	156.8	156.3	0.3	237	3.898	0	-48	235								00:00:00	0000-00-00	nan	nan	nan	0	nan	13:08:37
53	13:09:36	2024-11-28	Auto gsw	Or		53			0.060577	2.92116	0.059346	1.30968	1.24393	4.25518	2.9455	12.2216	12.8675	41.807	0.580475	3.5	27.48	26.1	31.96	29.98	29.98	101.78	156.6	156.3	0.2	259	3.897	0	-50	264								00:00:00	0000-00-00	nan	nan	nan	0	nan	13:08:37
54	13:09:59	2024-11-28	Auto gsw	Or		54			0.079948	2.92214	0.077819	1.33608	1.252	4.21205	2.87597	12.3004	13.1264	41.3816	0.580475	3.5	28.04	26.28	31.96	29.8	29.8	101.79	156.8	156.3	0.3	259	3.897	3	-45	253								00:00:00	0000-00-00	nan	nan	nan	0	nan	13:08:37
55	13:10:20	2024-11-28	Auto gsw	Or		55			0.03966	2.92157	0.039129	1.33649	1.2926	4.3196	2.98311	12.6995	13.1307	42.439	0.580475	3.5	28.05	27.13	31.96	30.24	30.24	101.78	156.7	156.4	0.2	254	3.897	2	-52	236								00:00:00	0000-00-00	nan	nan	nan	0	nan	13:08:37
56	13:10:42	2024-11-28	Auto gsw	Or		56			0.081949	2.9205	0.079712	1.36139	1.27684	4.1817	2.82031	12.5445	13.3751	41.0835	0.580475	3.5	28.57	26.8	31.96	29.68	29.68	101.79	156.6	156.5	0	301	3.896	1	-41	239								00:00:00	0000-00-00	nan	nan	nan	0	nan	13:08:37
[truncated: 56 more columns]

## Sheet: Pathogen plates
Experiment 1					Experiment 2						Experimental design: Col-0 were seeded on 100% water content plates (-sucrose). After 11-days they were transffered to 100%, 50% and 25% water content plates (-sucrose) for additional 19-days. At this point we transffered plants to water. And samples W100, D50 and D25 were imidietly transffered to pathogen solution. Samples W90, R90-50 and R90-25 were left in water for additional 90 mins. After 9…
Moderate and severe drought, 90 min recovery / plates					Moderate and severe drought, 90 min recovery / plates
treatment	log				treatment	log
R90_100%	4.91381				R90_100%	4.5563
R90_100%	4.16273				R90_100%	3.68561
R90_100%	5.25106				R90_100%	4.63827
R90_100%	4.03779				R90_100%	3.56067
R90_100%	3.98227				R90_100%	3.85733
R90_100%	4.16386				R90_100%	3.61979
R90_50%	2.56624				R90_50%	1.8451
R90_50%	2.61542				R90_50%	1.87506
R90_50%	2.35655				R90_50%	1.65758
R90_50%	2.38535				R90_50%	1.75696
R90_50%	2.25527				R90_50%	1.77815
R90_50%	2.30103				R90_50%	1.82391
R90_25%	3.0692				R90_25%	3.06582
R90_25%	2.41913				R90_25%	2.43933
R90_25%	2.42843				R90_25%	2.54967
R90_25%	2.95665				R90_25%	3.14922
R90_25%	2.4843				R90_25%	2.32222
R90_25%	2.21388				R90_25%	2.16273
Experiment	condition	value (log)
1	well-watered	4.91381
1	well-watered	4.16273
1	well-watered	5.25106
1	well-watered	4.03779
1	well-watered	3.98227
1	well-watered	4.16386
1	Recovery from moderate drought	2.56624
1	Recovery from moderate drought	2.61542
1	Recovery from moderate drought	2.35655
1	Recovery from moderate drought	2.38535
1	Recovery from moderate drought	2.25527
1	Recovery from moderate drought	2.30103
1	Recovery from severe drought	3.0692
1	Recovery from severe drought	2.41913
1	Recovery from severe drought	2.42843
1	Recovery from severe drought	2.95665
1	Recovery from severe drought	2.4843
1	Recovery from severe drought	2.21388
2	well-watered	4.5563
2	well-watered	3.68561
2	well-watered	4.63827
2	well-watered	3.56067
2	well-watered	3.85733
2	well-watered	3.61979
2	Recovery from moderate drought	1.8451
2	Recovery from moderate drought	1.87506
2	Recovery from moderate drought	1.65758
2	Recovery from moderate drought	1.75696
2	Recovery from moderate drought	1.77815
2	Recovery from moderate drought	1.82391
2	Recovery from severe drought	3.06582
2	Recovery from severe drought	2.43933
2	Recovery from severe drought	2.54967
2	Recovery from severe drought	3.14922
2	Recovery from severe drought	2.32222
2	Recovery from severe drought	2.16273

## Sheet: Pathogen soil
treatment	time	log10
Wet	4 hours	1.19312
Wet	4 hours	0.982271
Wet	4 hours	1.19312
Wet	4 hours	1.12057
Wet	4 hours	1.15836
Wet	4 hours	0.778151
Wet	4 hours	0.982271
Wet	4 hours	0.556303
Wet	4 hours	1.12057
Wet	4 hours	1.15836
Wet	4 hours	0.380211
Wet	4 hours	0.982271
Wet	4 hours	0.857332
Wet	4 hours	1.07918
Wet	4 hours	0.924279
Wet	4 hours	1.15836
Recovery	4 hours	0.982271
Recovery	4 hours	0.380211
Recovery	4 hours	0.857332
Recovery	4 hours	0.681241
Recovery	4 hours	1.03342
Recovery	4 hours	1.07918
Recovery	4 hours	1.03342
Recovery	4 hours	0.380211
Recovery	4 hours	1.19312
Recovery	4 hours	1.12057
Recovery	4 hours	0.982271
Recovery	4 hours	0.924279
Recovery	4 hours	0.982271
Recovery	4 hours	1.03342
Recovery	4 hours	0.380211
Recovery	4 hours	0.681241
Wet	24 hours	2.38021
Wet	24 hours	2.38021
Wet	24 hours	1.84261
Wet	24 hours	1.94841
Wet	24 hours	1.22531
Wet	24 hours	2.15836
Wet	24 hours	2.07918
Wet	24 hours	1.45939
Wet	24 hours	1.4216
Wet	24 hours	2.38021
Wet	24 hours	1.98227
Wet	24 hours	1.89873
Wet	24 hours	2.15836
Wet	24 hours	2.06145
Wet	24 hours	2.03342
Wet	24 hours	2.09621
Wet	24 hours	2.15836
Wet	24 hours	2.15836
Wet	24 hours	2.15836
Wet	24 hours	2.15836
Wet	24 hours	2.12057
Wet	24 hours	2.38021
Wet	24 hours	2.15836
Wet	24 hours	1.993
Recovery	24 hours	2.08778
Recovery	24 hours	2.12057
Recovery	24 hours	0.380211
Recovery	24 hours	0
Recovery	24 hours	1.22531
Recovery	24 hours	1.81158
Recovery	24 hours	1.58433
Recovery	24 hours	1.89873
Recovery	24 hours	1.15836
Recovery	24 hours	2.12057
Recovery	24 hours	2.15836
Recovery	24 hours	1.94841
Recovery	24 hours	2.38021
Recovery	24 hours	2.05231
Recovery	24 hours	1.82737
Recovery	24 hours	2.38021
Recovery	24 hours	1.38021
Recovery	24 hours	1.97128
Recovery	24 hours	2.03342
Recovery	24 hours	2.38021
Recovery	24 hours	1.87157
Recovery	24 hours	1.74194
Recovery	24 hours	0
Recovery	24 hours	0
	4h-1X				4h-10X				CFU calculation				log10 CFU calculation
	Wet		Dry		Wet		Dry		Wet		Dry		Wet		Dry
	1	2	3	4	1	2	3	4	1	2	3	4	1	2	3	4
A	13	11	8	13	0	0	0	3	15.6	13.2	9.6	15.6	1.19312	1.12057	0.982271	1.19312		CFU/cm^2 = N (colonies count) * Vol (tube) / Vol (on plate) / A (area of discs or g)
B	8	12	2	11	2	3	2	2	9.6	14.4	2.4	13.2	0.982271	1.15836	0.380211	1.12057
C	13	2	6	8	4	0	6	4	15.6	2.4	7.2	9.6	1.19312	0.380211	0.857332	0.982271
D	11	8	4	7	3	11	0	0	13.2	9.6	4.8	8.4	1.12057	0.982271	0.681241	0.924279
E	12	6	9	8	0	1	6	3	14.4	7.2	10.8	9.6	1.15836	0.857332	1.03342	0.982271
F	5	10	10	9	1	4	0	6	6	12	12	10.8	0.778151	1.07918	1.07918	1.03342
G	8	7	9	2	3	1	2	0	9.6	8.4	10.8	2.4	0.982271	0.924279	1.03342	0.380211
H	3	12	2	4	0	0	0	1	3.6	14.4	2.4	4.8	0.556303	1.15836	0.380211	0.681241
AVG	8.8125		7
SDV	3.50654		3.3665
SE	0.876635		0.841625
	24h-1X						24h-2X
	Wet			Dry			Wet			Dry
	1	2	3	4	5	6	7	8	9	10	11	12
A	>100	37	>100	>100	20	18	>100	11	>60	51	6	10
B	>100	>100	>100	>100	>100	27	>100	>100	>60	55	55	39
C	>60	>60	>100	15	>100	26	29	40	>60	1	>60	45
D	>60	37	>100	0	35	>100	37	33	>60	0	37	>100
E	20	>100	>60	7	>100	27	7	>60	55	7	>100	31
F	>100	>60	>100	45	>100	25	>60	48	>100	27	47	23
G	>60	55	>100	38	>100	10	50	45	>60	16	28	0
H	38	>100	>60	55	>100	18	12	52	41	33	>100	0
AVG
SDV
SE
	24h-10X						24h-10X*10
	Wet			Dry			Wet			Dry
	1	2	3	4	5	6	1	2	3	4	5	6
A	60	5	41	25	6	1	600	50	410	250	60	10
B	100	100	43	33	41	10	1000	1000	430	330	410	100
C	25	30	60	0	49	5	250	300	600	0	490	50
D	35	13	50	0	9	60	350	130	500	0	90	600				A	25.1327
E	0	40	32	0	100	4	0	400	320	0	1000	40
F	45	12	60	5	27	5	450	120	600	50	270	50
G	17	15	55	1	30	0	170	150	550	10	300	0
H	3	39	14	6	60	0	30	390	140	60	600	0
AVG							372.5			198.75
SDV							268.089			259.52				CFU/cm^2 = N (colonies count) * Vol (tube) / Vol (on plate) / A (area of discs or g)
SE							54.7234			52.9743
	24h-2X						24h-2X*2						CFU calculation						log10 CFU calculation
	Wet			Dry			Wet			Dry			Wet			Dry			Wet			Dry
	7	8	9	10	11	12	7	8	9	10	11	12
A	100	11	60	51	6	10	200	22	120	102	12	20	240	26.4	144	122.4	14.4	24	2.38021	1.4216	2.15836	2.08778	1.15836	1.38021
B	100	100	60	55	55	39	200	200	120	110	110	78	240	240	144	132	132	93.6	2.38021	2.38021	2.15836	2.12057	2.12057	1.97128
C	29	40	60	1	60	45	58	80	120	2	120	90	69.6	96	144	2.4	144	108	1.84261	1.98227	2.15836	0.380211	2.15836	2.03342
D	37	33	60	0	37	100	74	66	120	0	74	200	88.8	79.2	144	1	88.8	240	1.94841	1.89873	2.15836	0	1.94841	2.38021
E	7	60	55	7	100	31	14	120	110	14	200	62	16.8	144	132	16.8	240	74.4	1.22531	2.15836	2.12057	1.22531	2.38021	1.87157
F	60	48	100	27	47	23	120	96	200	54	94	46	144	115.2	240	64.8	112.8	55.2	2.15836	2.06145	2.38021	1.81158	2.05231	1.74194
G	50	45	60	16	28	0	100	90	120	32	56	0	120	108	144	38.4	67.2	1	2.07918	2.03342	2.15836	1.58433	1.82737	0
H	12	52	41	33	100	0	24	104	82	66	200	0	28.8	124.8	98.4	79.2	240	1	1.45939	2.09621	1.993	1.89873	2.38021	0
AVG							106.667			72.5833			128			87.225
SDV							53.3819			62.2742			64.0582			74.5777
SE							10.8965			12.7117			13.0758			15.2231

## Sheet: Pathogen M82
Pst DC3000_M82						Xanthomonas_M82
Bacteria	Plant Species	Experiment	0 dpi (everage)	5 dpi (everage)		Bacteria	Plant Species	Experiment	0 dpi (everage)	5 dpi (everage)
Pst DC3000	M82 (WW)	Experiment 1	5.42426	8.80702		Xanthomonas	M82 (WW)	Experiment 1	5.40195	8.71507
Pst DC3000	M82 (WW)	Experiment 1	5.65767	8.56951		Xanthomonas	M82 (WW)	Experiment 1	5.32354	8.56099
Pst DC3000	M82 (WW)	Experiment 1	5.34586	8.8582		Xanthomonas	M82 (WW)	Experiment 1	4.99059	8.75509
Pst DC3000	M82 (WW)	Experiment 1		8.86576		Xanthomonas	M82 (WW)	Experiment 1		8.65029
Pst DC3000	M82 (WW)	Experiment 1		8.72197		Xanthomonas	M82 (WW)	Experiment 1		8.62508
Pst DC3000	M82 (WW)	Experiment 2	5.92832	8.89763		Xanthomonas	M82 (WW)	Experiment 2	5.60181	8.80832
Pst DC3000	M82 (WW)	Experiment 2	5.67292	8.65823		Xanthomonas	M82 (WW)	Experiment 2	5.17868	8.56099
Pst DC3000	M82 (WW)	Experiment 2	5.62604	8.92338		Xanthomonas	M82 (WW)	Experiment 2	4.98087	8.85448
Pst DC3000	M82 (WW)	Experiment 2		8.72197		Xanthomonas	M82 (WW)	Experiment 2		8.95762
Pst DC3000	M82 (WW)	Experiment 2		8.79771		Xanthomonas	M82 (WW)	Experiment 2		8.72112
Pst DC3000	M82 (WW)	Experiment 3	5.77713	9.00722		Xanthomonas	M82 (WW)	Experiment 3	5.71726	8.6159
Pst DC3000	M82 (WW)	Experiment 3	5.76181	8.92182		Xanthomonas	M82 (WW)	Experiment 3	5.77713	8.72529
Pst DC3000	M82 (WW)	Experiment 3	5.52807	8.9715		Xanthomonas	M82 (WW)	Experiment 3	5.01428	8.55425
Pst DC3000	M82 (WW)	Experiment 3		9.03494		Xanthomonas	M82 (WW)	Experiment 3		8.65856
Pst DC3000	M82 (WW)	Experiment 3		9.02137		Xanthomonas	M82 (WW)	Experiment 3		8.73212
Pst DC3000	M82 (DR)	Experiment 1	5.5959	8.66618		Xanthomonas	M82 (DR)	Experiment 1	5.22544	8.45709
Pst DC3000	M82 (DR)	Experiment 1	5.24291	8.46833		Xanthomonas	M82 (DR)	Experiment 1	5.30486	8.22704
Pst DC3000	M82 (DR)	Experiment 1	5.42426	8.71161		Xanthomonas	M82 (DR)	Experiment 1	5.19905	8.29399
Pst DC3000	M82 (DR)	Experiment 1		8.66605		Xanthomonas	M82 (DR)	Experiment 1		8.46974
Pst DC3000	M82 (DR)	Experiment 1		8.48557		Xanthomonas	M82 (DR)	Experiment 1		8.01155
Pst DC3000	M82 (DR)	Experiment 2	5.66163	8.66618		Xanthomonas	M82 (DR)	Experiment 2	4.92182	8.30421
Pst DC3000	M82 (DR)	Experiment 2	5.71823	8.46833		Xanthomonas	M82 (DR)	Experiment 2	4.93046	8.04347
Pst DC3000	M82 (DR)	Experiment 2	5.72213	8.51649		Xanthomonas	M82 (DR)	Experiment 2	4.89686	8.29399
Pst DC3000	M82 (DR)	Experiment 2		8.54879		Xanthomonas	M82 (DR)	Experiment 2		7.99248
Pst DC3000	M82 (DR)	Experiment 2		8.48557		Xanthomonas	M82 (DR)	Experiment 2		7.94947
Pst DC3000	M82 (DR)	Experiment 3	5.70417	8.71161		Xanthomonas	M82 (DR)	Experiment 3	5.54879	8.35765
Pst DC3000	M82 (DR)	Experiment 3	5.74234	8.72529		Xanthomonas	M82 (DR)	Experiment 3	5.2819	8.32354
Pst DC3000	M82 (DR)	Experiment 3	5.76181	8.69334		Xanthomonas	M82 (DR)	Experiment 3	5.00432	8.26783
Pst DC3000	M82 (DR)	Experiment 3		8.72529		Xanthomonas	M82 (DR)	Experiment 3		7.95325
Pst DC3000	M82 (DR)	Experiment 3		8.81767		Xanthomonas	M82 (DR)	Experiment 3		7.9925
Treatment (PstDC3000)- 5 dpi	Colonies	Dilution factor	Diluted volume	Total area of leave discs	D/E	CFU/cm²	Log10	Avg		Treatment (Xanthomonas)- 5 dpi	Colonies	Dilution factor	Diluted volume	Total area of leave discs	D/E	CFU/cm²	Log10	Avg
Pst (WW) M82 (Experiment 1)	52	1000000	50	3.95	1.26582e+07	6.58228e+08	8.81838			Xantho (WW) M82 (Experiment 1)	42	1000000	50	3.95	1.26582e+07	5.31646e+08	8.72562
	50	1000000	50	3.95	1.26582e+07	6.32911e+08	8.80134				41	1000000	50	3.95	1.26582e+07	5.18987e+08	8.71516
	50	1000000	50	3.95	1.26582e+07	6.32911e+08	8.80134	8.80702			40	1000000	50	3.95	1.26582e+07	5.06329e+08	8.70443	8.71507
	30	1000000	50	3.95	1.26582e+07	3.79747e+08	8.57949				36	1000000	50	3.95	1.26582e+07	4.55696e+08	8.65868
	30	1000000	50	3.95	1.26582e+07	3.79747e+08	8.57949				33	1000000	50	3.95	1.26582e+07	4.17722e+08	8.62089
	28	1000000	50	3.95	1.26582e+07	3.5443e+08	8.54953	8.56951			20	1000000	50	3.95	1.26582e+07	2.53165e+08	8.4034	8.56099
	56	1000000	50	3.95	1.26582e+07	7.08861e+08	8.85056				44	1000000	50	3.95	1.26582e+07	5.56962e+08	8.74583
	58	1000000	50	3.95	1.26582e+07	7.34177e+08	8.8658				48	1000000	50	3.95	1.26582e+07	6.07595e+08	8.78361
	57	1000000	50	3.95	1.26582e+07	7.21519e+08	8.85825	8.8582			43	1000000	50	3.95	1.26582e+07	5.44304e+08	8.73584	8.75509
	58	1000000	50	3.95	1.26582e+07	7.34177e+08	8.8658				35	1000000	50	3.95	1.26582e+07	4.43038e+08	8.64644
	59	1000000	50	3.95	1.26582e+07	7.46835e+08	8.87322				34	1000000	50	3.95	1.26582e+07	4.3038e+08	8.63385
	57	1000000	50	3.95	1.26582e+07	7.21519e+08	8.85825	8.86576			37	1000000	50	3.95	1.26582e+07	4.68354e+08	8.67057	8.65029
	40	1000000	50	3.95	1.26582e+07	5.06329e+08	8.70443				34	1000000	50	3.95	1.26582e+07	4.3038e+08	8.63385
	42	1000000	50	3.95	1.26582e+07	5.31646e+08	8.72562				32	1000000	50	3.95	1.26582e+07	4.05063e+08	8.60752
	43	1000000	50	3.95	1.26582e+07	5.44304e+08	8.73584	8.72197			34	1000000	50	3.95	1.26582e+07	4.3038e+08	8.63385	8.62508
Pst (WW) M82 (Experiment 2)	55	1000000	50	3.95	1.26582e+07	6.96203e+08	8.84274			Xantho (WW) M82 (Experiment 2)	25	1000000	50	3.95	1.26582e+07	3.16456e+08	8.50031
	65	1000000	50	3.95	1.26582e+07	8.22785e+08	8.91529				24	1000000	50	3.95	1.26582e+07	3.03797e+08	8.48258
	68	1000000	50	3.95	1.26582e+07	8.60759e+08	8.93488	8.89763			23	1000000	50	3.95	1.26582e+07	2.91139e+08	8.4641	8.48233
	36	1000000	50	3.95	1.26582e+07	4.55696e+08	8.65868				55	1000000	50	3.95	1.26582e+07	6.96203e+08	8.84274
	38	1000000	50	3.95	1.26582e+07	4.81013e+08	8.68216				45	1000000	50	3.95	1.26582e+07	5.6962e+08	8.75559
	34	1000000	50	3.95	1.26582e+07	4.3038e+08	8.63385	8.65823			53	1000000	50	3.95	1.26582e+07	6.70886e+08	8.82665	8.80832
	61	1000000	50	3.95	1.26582e+07	7.72152e+08	8.8877				61	1000000	50	3.95	1.26582e+07	7.72152e+08	8.8877
	69	1000000	50	3.95	1.26582e+07	8.73418e+08	8.94122				58	1000000	50	3.95	1.26582e+07	7.34177e+08	8.8658
	69	1000000	50	3.95	1.26582e+07	8.73418e+08	8.94122	8.92338			51	1000000	50	3.95	1.26582e+07	6.4557e+08	8.80994	8.85448
	42	1000000	50	3.95	1.26582e+07	5.31646e+08	8.72562				70	1000000	50	3.95	1.26582e+07	8.86076e+08	8.94747
	40	1000000	50	3.95	1.26582e+07	5.06329e+08	8.70443				73	1000000	50	3.95	1.26582e+07	9.24051e+08	8.9657
	43	1000000	50	3.95	1.26582e+07	5.44304e+08	8.73584	8.72197			72	1000000	50	3.95	1.26582e+07	9.11392e+08	8.95971	8.95762
	53	1000000	50	3.95	1.26582e+07	6.70886e+08	8.82665				42	1000000	50	3.95	1.26582e+07	5.31646e+08	8.72562
	50	1000000	50	3.95	1.26582e+07	6.32911e+08	8.80134				38	1000000	50	3.95	1.26582e+07	4.81013e+08	8.68216
	46	1000000	50	3.95	1.26582e+07	5.82278e+08	8.76513	8.79771			45	1000000	50	3.95	1.26582e+07	5.6962e+08	8.75559	8.72112
Pst (WW) M82 (Experiment 3)	80	1000000	50	3.95	1.26582e+07	1.01266e+09	9.00546			Xantho (WW) M82 (Experiment 3)	35	1000000	50	3.95	1.26582e+07	4.43038e+08	8.64644
	79	1000000	50	3.95	1.26582e+07	1000000000	9				32	1000000	50	3.95	1.26582e+07	4.05063e+08	8.60752
	82	1000000	50	3.95	1.26582e+07	1.03797e+09	9.01619	9.00722			31	1000000	50	3.95	1.26582e+07	3.92405e+08	8.59373	8.6159
	65	1000000	50	3.95	1.26582e+07	8.22785e+08	8.91529				44	1000000	50	3.95	1.26582e+07	5.56962e+08	8.74583
	65	1000000	50	3.95	1.26582e+07	8.22785e+08	8.91529				40	1000000	50	3.95	1.26582e+07	5.06329e+08	8.70443
	68	1000000	50	3.95	1.26582e+07	8.60759e+08	8.93488	8.92182			42	1000000	50	3.95	1.26582e+07	5.31646e+08	8.72562	8.72529
	72	1000000	50	3.95	1.26582e+07	9.11392e+08	8.95971				28	1000000	50	3.95	1.26582e+07	3.5443e+08	8.54953
	74	1000000	50	3.95	1.26582e+07	9.36709e+08	8.9716				27	1000000	50	3.95	1.26582e+07	3.41772e+08	8.53374
	76	1000000	50	3.95	1.26582e+07	9.62025e+08	8.98319	8.9715			30	1000000	50	3.95	1.26582e+07	3.79747e+08	8.57949	8.55425
	89	1000000	50	3.95	1.26582e+07	1.12658e+09	9.05176				36	1000000	50	3.95	1.26582e+07	4.55696e+08	8.65868
	82	1000000	50	3.95	1.26582e+07	1.03797e+09	9.01619				35	1000000	50	3.95	1.26582e+07	4.43038e+08	8.64644
	86	1000000	50	3.95	1.26582e+07	1.08861e+09	9.03687	9.03494			37	1000000	50	3.95	1.26582e+07	4.68354e+08	8.67057	8.65856
	83	1000000	50	3.95	1.26582e+07	1.05063e+09	9.02145				41	1000000	50	3.95	1.26582e+07	5.18987e+08	8.71516
	81	1000000	50	3.95	1.26582e+07	1.02532e+09	9.01086				42	1000000	50	3.95	1.26582e+07	5.31646e+08	8.72562
	85	1000000	50	3.95	1.26582e+07	1.07595e+09	9.03179	9.02137			45	1000000	50	3.95	1.26582e+07	5.6962e+08	8.75559	8.73212
Pst (DR) M82 (Experiment 1)	35	1000000	50	3.95	1.26582e+07	4.43038e+08	8.64644			Xantho (DR) M82 (Experiment 1)	21	1000000	50	3.95	1.26582e+07	2.65823e+08	8.42459
	32	1000000	50	3.95	1.26582e+07	4.05063e+08	8.60752				24	1000000	50	3.95	1.26582e+07	3.03797e+08	8.48258
	33	1000000	50	3.95	1.26582e+07	4.17722e+08	8.62089	8.62495			23	1000000	50	3.95	1.26582e+07	2.91139e+08	8.4641	8.45709
	16	1000000	50	3.95	1.26582e+07	2.02532e+08	8.30649				13	1000000	50	3.95	1.26582e+07	1.64557e+08	8.21632
	27	1000000	50	3.95	1.26582e+07	3.41772e+08	8.53374				14	1000000	50	3.95	1.26582e+07	1.77215e+08	8.2485
	29	1000000	50	3.95	1.26582e+07	3.67089e+08	8.56477	8.46833			13	1000000	50	3.95	1.26582e+07	1.64557e+08	8.21632	8.22704
	43	1000000	50	3.95	1.26582e+07	5.44304e+08	8.73584				13	1000000	50	3.95	1.26582e+07	1.64557e+08	8.21632
	46	1000000	50	3.95	1.26582e+07	5.82278e+08	8.76513				17	1000000	50	3.95	1.26582e+07	2.1519e+08	8.33282
	34	1000000	50	3.95	1.26582e+07	4.3038e+08	8.63385	8.71161			17	1000000	50	3.95	1.26582e+07	2.1519e+08	8.33282	8.29399
	34	1000000	50	3.95	1.26582e+07	4.3038e+08	8.63385				25	1000000	50	3.95	1.26582e+07	3.16456e+08	8.50031
	36	1000000	50	3.95	1.26582e+07	4.55696e+08	8.65868				23	1000000	50	3.95	1.26582e+07	2.91139e+08	8.4641
	38	1000000	50	3.95	1.26582e+07	4.81013e+08	8.68216	8.65823			22	1000000	50	3.95	1.26582e+07	2.78481e+08	8.4448	8.46974
	18	1000000	50	3.95	1.26582e+07	2.27848e+08	8.35765				80	100000	50	3.95	1.26582e+06	1.01266e+08	8.00546
	18	1000000	50	3.95	1.26582e+07	2.27848e+08	8.35765				89	100000	50	3.95	1.26582e+06	1.12658e+08	8.05176
	28	1000000	50	3.95	1.26582e+07	3.5443e+08	8.54953	8.42161			75	100000	50	3.95	1.26582e+06	9.49367e+07	7.97743	8.01155
Pst (DR) M82 (Experiment 2)	38	1000000	50	3.95	1.26582e+07	4.81013e+08	8.68216			Xantho (DR) M82 (Experiment 2)	18	1000000	50	3.95	1.26582e+07	2.27848e+08	8.35765
	39	1000000	50	3.95	1.26582e+07	4.93671e+08	8.69344				16	1000000	50	3.95	1.26582e+07	2.02532e+08	8.30649
	33	1000000	50	3.95	1.26582e+07	4.17722e+08	8.62089	8.66549			14	1000000	50	3.95	1.26582e+07	1.77215e+08	8.2485	8.30421
	16	1000000	50	3.95	1.26582e+07	2.02532e+08	8.30649				89	100000	50	3.95	1.26582e+06	1.12658e+08	8.05176
	27	1000000	50	3.95	1.26582e+07	3.41772e+08	8.53374				85	100000	50	3.95	1.26582e+06	1.07595e+08	8.03179
	29	1000000	50	3.95	1.26582e+07	3.67089e+08	8.56477	8.46833			88	100000	50	3.95	1.26582e+06	1.11392e+08	8.04686	8.04347
	24	1000000	50	3.95	1.26582e+07	3.03797e+08	8.48258				13	1000000	50	3.95	1.26582e+07	1.64557e+08	8.21632
	28	1000000	50	3.95	1.26582e+07	3.5443e+08	8.54953				17	1000000	50	3.95	1.26582e+07	2.1519e+08	8.33282
	26	1000000	50	3.95	1.26582e+07	3.29114e+08	8.51735	8.51649			17	1000000	50	3.95	1.26582e+07	2.1519e+08	8.33282	8.29399
	28	1000000	50	3.95	1.26582e+07	3.5443e+08	8.54953				79	100000	50	3.95	1.26582e+06	100000000	8
	30	1000000	50	3.95	1.26582e+07	3.79747e+08	8.57949				75	100000	50	3.95	1.26582e+06	9.49367e+07	7.97743
	26	1000000	50	3.95	1.26582e+07	3.29114e+08	8.51735	8.54879			79	100000	50	3.95	1.26582e+06	100000000	8	7.99248
	18	1000000	50	3.95	1.26582e+07	2.27848e+08	8.35765				70	100000	50	3.95	1.26582e+06	8.86076e+07	7.94747
	28	1000000	50	3.95	1.26582e+07	3.5443e+08	8.54953				69	100000	50	3.95	1.26582e+06	8.73418e+07	7.94122
	28	1000000	50	3.95	1.26582e+07	3.5443e+08	8.54953	8.48557			72	100000	50	3.95	1.26582e+06	9.11392e+07	7.95971	7.94947
Pst (DR) M82 (Experiment 3)	43	1000000	50	3.95	1.26582e+07	5.44304e+08	8.73584			Xantho (DR) M82 (Experiment 3)	18	1000000	50	3.95	1.26582e+07	2.27848e+08	8.35765
	46	1000000	50	3.95	1.26582e+07	5.82278e+08	8.76513				18	1000000	50	3.95	1.26582e+07	2.27848e+08	8.35765
	34	1000000	50	3.95	1.26582e+07	4.3038e+08	8.63385	8.71161			18	1000000	50	3.95	1.26582e+07	2.27848e+08	8.35765	8.35765
	40	1000000	50	3.95	1.26582e+07	5.06329e+08	8.70443				18	1000000	50	3.95	1.26582e+07	2.27848e+08	8.35765
	42	1000000	50	3.95	1.26582e+07	5.31646e+08	8.72562				16	1000000	50	3.95	1.26582e+07	2.02532e+08	8.30649
	44	1000000	50	3.95	1.26582e+07	5.56962e+08	8.74583	8.72529			16	1000000	50	3.95	1.26582e+07	2.02532e+08	8.30649	8.32354
	38	1000000	50	3.95	1.26582e+07	4.81013e+08	8.68216				16	1000000	50	3.95	1.26582e+07	2.02532e+08	8.30649
	40	1000000	50	3.95	1.26582e+07	5.06329e+08	8.70443				14	1000000	50	3.95	1.26582e+07	1.77215e+08	8.2485
	39	1000000	50	3.95	1.26582e+07	4.93671e+08	8.69344	8.69334			14	1000000	50	3.95	1.26582e+07	1.77215e+08	8.2485	8.26783
	40	1000000	50	3.95	1.26582e+07	5.06329e+08	8.70443				67	100000	50	3.95	1.26582e+06	8.48101e+07	7.92845
	44	1000000	50	3.95	1.26582e+07	5.56962e+08	8.74583				72	100000	50	3.95	1.26582e+06	9.11392e+07	7.95971
	42	1000000	50	3.95	1.26582e+07	5.31646e+08	8.72562	8.72529			74	100000	50	3.95	1.26582e+06	9.36709e+07	7.9716	7.95325
	48	1000000	50	3.95	1.26582e+07	6.07595e+08	8.78361				77	100000	50	3.95	1.26582e+06	9.74684e+07	7.98886
	53	1000000	50	3.95	1.26582e+07	6.70886e+08	8.82665				80	100000	50	3.95	1.26582e+06	1.01266e+08	8.00546
	55	1000000	50	3.95	1.26582e+07	6.96203e+08	8.84274	8.81767			76	100000	50	3.95	1.26582e+06	9.62025e+07	7.98319	7.9925
Treatment (PstDC3000)- 0 dpi	Colonies	Dilution factor	total diluted volume per plated volume	Total area of leave discs	D/E	CFU/cm²	Log10	Avg		Treatment (Xanthomonas)- 0 dpi	Colonies	Dilution factor	total diluted volume per plated volume	Total area of leave discs	D/E	CFU/cm²	Log10	Avg
Pst (WW) M82 (Experiment 1)	20	1000	50	3.95	12658.2	253165	5.4034			Xantho (WW) M82 (Experiment 1)	22	1000	50	3.95	12658.2	278481	5.4448
	21	1000	50	3.95	12658.2	265823	5.42459				18	1000	50	3.95	12658.2	227848	5.35765
	22	1000	50	3.95	12658.2	278481	5.4448	5.42426			20	1000	50	3.95	12658.2	253165	5.4034	5.40195
	36	1000	50	3.95	12658.2	455696	5.65868				16	1000	50	3.95	12658.2	202532	5.30649
	33	1000	50	3.95	12658.2	417722	5.62089				18	1000	50	3.95	12658.2	227848	5.35765
	39	1000	50	3.95	12658.2	493671	5.69344	5.65767			16	1000	50	3.95	12658.2	202532	5.30649	5.32354
	21	1000	50	3.95	12658.2	265823	5.42459				80	100	50	3.95	1265.82	101266	5.00546
	16	1000	50	3.95	12658.2	202532	5.30649				77	100	50	3.95	1265.82	97468.4	4.98886
	16	1000	50	3.95	12658.2	202532	5.30649	5.34586			75	100	50	3.95	1265.82	94936.7	4.97743	4.99059
Pst (WW) M82 (Experiment 2)	65	1000	50	3.95	12658.2	822785	5.91529			Xantho (WW) M82 (Experiment 2)	35	1000	50	3.95	12658.2	443038	5.64644
	67	1000	50	3.95	12658.2	848101	5.92845				30	1000	50	3.95	12658.2	379747	5.57949
	69	1000	50	3.95	12658.2	873418	5.94122	5.92832			30	1000	50	3.95	12658.2	379747	5.57949	5.60181
	40	1000	50	3.95	12658.2	506329	5.70443				18	1000	50	3.95	12658.2	227848	5.35765
	33	1000	50	3.95	12658.2	417722	5.62089				18	1000	50	3.95	12658.2	227848	5.35765
	39	1000	50	3.95	12658.2	493671	5.69344	5.67292			20	1000	50	3.95	12658.2	253165	5.4034	5.3729
	28	1000	50	3.95	12658.2	354430	5.54953				77	100	50	3.95	1265.82	97468.4	4.98886
	35	1000	50	3.95	12658.2	443038	5.64644				76	100	50	3.95	1265.82	96202.5	4.98319
	38	1000	50	3.95	12658.2	481013	5.68216	5.62604			78	100	50	3.95	1265.82	98734.2	4.99447	4.98884
Pst (WW) M82 (Experiment 3)	45	1000	50	3.95	12658.2	569620	5.75559			Xantho (WW) M82 (Experiment 3)	37	1000	50	3.95	12658.2	468354	5.67057
	47	1000	50	3.95	12658.2	594937	5.77447				42	1000	50	3.95	12658.2	531646	5.72562
	50	1000	50	3.95	12658.2	632911	5.80134	5.77713			45	1000	50	3.95	12658.2	569620	5.75559	5.71726
	46	1000	50	3.95	12658.2	582278	5.76513				50	1000	50	3.95	12658.2	632911	5.80134
	44	1000	50	3.95	12658.2	556962	5.74583				45	1000	50	3.95	12658.2	569620	5.75559
	47	1000	50	3.95	12658.2	594937	5.77447	5.76181			47	1000	50	3.95	12658.2	594937	5.77447	5.77713
	28	1000	50	3.95	12658.2	354430	5.54953				79	100	50	3.95	1265.82	100000	5
	26	1000	50	3.95	12658.2	329114	5.51735				82	100	50	3.95	1265.82	103797	5.01619
	26	1000	50	3.95	12658.2	329114	5.51735	5.52807			84	100	50	3.95	1265.82	106329	5.02665	5.01428
Pst (DR) M82 (Experiment 1)	30	1000	50	3.95	12658.2	379747	5.57949			Xantho (DR) M82 (Experiment 1)	12	1000	50	3.95	12658.2	151899	5.18155
	28	1000	50	3.95	12658.2	354430	5.54953				13	1000	50	3.95	12658.2	164557	5.21632
	36	1000	50	3.95	12658.2	455696	5.65868	5.5959			15	1000	50	3.95	12658.2	189873	5.27846	5.22544
	11	1000	50	3.95	12658.2	139241	5.14377				18	1000	50	3.95	12658.2	227848	5.35765
	16	1000	50	3.95	12658.2	202532	5.30649				15	1000	50	3.95	12658.2	189873	5.27846
	15	1000	50	3.95	12658.2	189873	5.27846	5.24291			15	1000	50	3.95	12658.2	189873	5.27846	5.30486
	20	1000	50	3.95	12658.2	253165	5.4034				13	1000	50	3.95	12658.2	164557	5.21632
	22	1000	50	3.95	12658.2	278481	5.4448				15	1000	50	3.95	12658.2	189873	5.27846
	21	1000	50	3.95	12658.2	265823	5.42459	5.42426			10	1000	50	3.95	12658.2	126582	5.10237	5.19905
Pst (DR) M82 (Experiment 2)	33	1000	50	3.95	12658.2	417722	5.62089			Xantho (DR) M82 (Experiment 2)	68	100	50	3.95	1265.82	86075.9	4.93488
	37	1000	50	3.95	12658.2	468354	5.67057				65	100	50	3.95	1265.82	82278.5	4.91529
	39	1000	50	3.95	12658.2	493671	5.69344	5.66163			65	100	50	3.95	1265.82	82278.5	4.91529	4.92182
	40	1000	50	3.95	12658.2	506329	5.70443				69	100	50	3.95	1265.82	87341.8	4.94122
	40	1000	50	3.95	12658.2	506329	5.70443				68	100	50	3.95	1265.82	86075.9	4.93488
	44	1000	50	3.95	12658.2	556962	5.74583	5.71823			65	100	50	3.95	1265.82	82278.5	4.91529	4.93046
	42	1000	50	3.95	12658.2	531646	5.72562				60	100	50	3.95	1265.82	75949.4	4.88052
	42	1000	50	3.95	12658.2	531646	5.72562				65	100	50	3.95	1265.82	82278.5	4.91529
	41	1000	50	3.95	12658.2	518987	5.71516	5.72213			62	100	50	3.95	1265.82	78481	4.89476	4.89686
Pst (DR) M82 (Experiment 3)	39	1000	50	3.95	12658.2	493671	5.69344			Pst (DR) M82 (Experiment 3)	26	1000	50	3.95	12658.2	329114	5.51735
	42	1000	50	3.95	12658.2	531646	5.72562				28	1000	50	3.95	12658.2	354430	5.54953
	39	1000	50	3.95	12658.2	493671	5.69344	5.70417			30	1000	50	3.95	12658.2	379747	5.57949	5.54879
	42	1000	50	3.95	12658.2	531646	5.72562				18	1000	50	3.95	12658.2	227848	5.35765
	45	1000	50	3.95	12658.2	569620	5.75559				16	1000	50	3.95	12658.2	202532	5.30649
	44	1000	50	3.95	12658.2	556962	5.74583	5.74234			12	1000	50	3.95	12658.2	151899	5.18155	5.2819
	44	1000	50	3.95	12658.2	556962	5.74583				72	100	50	3.95	1265.82	91139.2	4.95971
	46	1000	50	3.95	12658.2	582278	5.76513				85	100	50	3.95	1265.82	107595	5.03179
	47	1000	50	3.95	12658.2	594937	5.77447	5.76181			83	100	50	3.95	1265.82	105063	5.02145	5.00432

## Sheet: Pathogen pennellii
Pst DC3000_Pennellii						Xanthomonas_pennellii
Bacteria	Plant Species	Experiment	0 dpi (everage)	5 dpi (everage)		Bacteria	Plant Species	Experiment	0 dpi (everage)	5 dpi (everage)
Pst DC3000	Penelli (WW)	Experiment 1	5.35765	8.66242		Xanthomonas	Penelli (WW)	Experiment 1	5.05633	8.68592
Pst DC3000	Penelli (WW)	Experiment 1	5.5836	8.91244		Xanthomonas	Penelli (WW)	Experiment 1	4.96353	8.73227
Pst DC3000	Penelli (WW)	Experiment 1	5.40228	8.86059		Xanthomonas	Penelli (WW)	Experiment 1	4.89693	8.87294
Pst DC3000	Penelli (WW)	Experiment 1		8.93674		Xanthomonas	Penelli (WW)	Experiment 1		8.78066
Pst DC3000	Penelli (WW)	Experiment 1		8.71848		Xanthomonas	Penelli (WW)	Experiment 1		8.65391
Pst DC3000	Penelli (WW)	Experiment 2	5.49347	8.66005		Xanthomonas	Penelli (WW)	Experiment 2	5.33232	8.87562
Pst DC3000	Penelli (WW)	Experiment 2	5.68088	8.71787		Xanthomonas	Penelli (WW)	Experiment 2	4.78958	8.9037
Pst DC3000	Penelli (WW)	Experiment 2	5.71438	8.76059		Xanthomonas	Penelli (WW)	Experiment 2	4.95913	8.87294
Pst DC3000	Penelli (WW)	Experiment 2		8.77693		Xanthomonas	Penelli (WW)	Experiment 2		8.78066
Pst DC3000	Penelli (WW)	Experiment 2		8.65823		Xanthomonas	Penelli (WW)	Experiment 2		8.94057
Pst DC3000	Penelli (WW)	Experiment 3	5.38779	8.55219		Xanthomonas	Penelli (WW)	Experiment 3	4.98644	8.8971
Pst DC3000	Penelli (WW)	Experiment 3	5.36291	8.6893		Xanthomonas	Penelli (WW)	Experiment 3	4.84525	8.96159
Pst DC3000	Penelli (WW)	Experiment 3	5.3308	8.69222		Xanthomonas	Penelli (WW)	Experiment 3	4.9078	8.88527
Pst DC3000	Penelli (WW)	Experiment 3		8.64783		Xanthomonas	Penelli (WW)	Experiment 3		8.87541
Pst DC3000	Penelli (WW)	Experiment 3		8.66264		Xanthomonas	Penelli (WW)	Experiment 3		8.73528
Pst DC3000	Penelli (DR)	Experiment 1	5.55785	8.70058		Xanthomonas	Penelli (DR)	Experiment 1	4.74234	8.79251
Pst DC3000	Penelli (DR)	Experiment 1	5.29487	8.85042		Xanthomonas	Penelli (DR)	Experiment 1	4.72197	8.65835
Pst DC3000	Penelli (DR)	Experiment 1	5.40901	8.68016		Xanthomonas	Penelli (DR)	Experiment 1	4.78648	8.87008
Pst DC3000	Penelli (DR)	Experiment 1		8.76769		Xanthomonas	Penelli (DR)	Experiment 1		8.85811
Pst DC3000	Penelli (DR)	Experiment 1		8.73236		Xanthomonas	Penelli (DR)	Experiment 1		8.74575
Pst DC3000	Penelli (DR)	Experiment 2	5.55785	8.65449		Xanthomonas	Penelli (DR)	Experiment 2	4.92835	8.87071
Pst DC3000	Penelli (DR)	Experiment 2	5.67292	8.61969		Xanthomonas	Penelli (DR)	Experiment 2	5.27782	8.75897
Pst DC3000	Penelli (DR)	Experiment 2	5.64563	8.68016		Xanthomonas	Penelli (DR)	Experiment 2	4.83998	8.66242
Pst DC3000	Penelli (DR)	Experiment 2		8.48158		Xanthomonas	Penelli (DR)	Experiment 2		8.66618
Pst DC3000	Penelli (DR)	Experiment 2		8.65415		Xanthomonas	Penelli (DR)	Experiment 2		8.87038
Pst DC3000	Penelli (DR)	Experiment 3	5.64983	8.50506		Xanthomonas	Penelli (DR)	Experiment 3	5.34842	8.69624
Pst DC3000	Penelli (DR)	Experiment 3	5.6851	8.38779		Xanthomonas	Penelli (DR)	Experiment 3	5.28414	8.65005
Pst DC3000	Penelli (DR)	Experiment 3	5.72887	8.59265		Xanthomonas	Penelli (DR)	Experiment 3	5.28716	8.66242
Pst DC3000	Penelli (DR)	Experiment 3		8.6665		Xanthomonas	Penelli (DR)	Experiment 3		8.58393
Pst DC3000	Penelli (DR)	Experiment 3		8.42218		Xanthomonas	Penelli (DR)	Experiment 3		8.59804
Treatment (PstDC3000)- 5 dpi	Colonies	Dilution factor	Diluted volume	Total area of leave discs	D/E	CFU/cm²	Log10	Avg		Treatment (Xanthomonas)- 5 dpi	Colonies	Dilution factor	Diluted volume	Total area of leave discs	D/E	CFU/cm²	Log10	Avg
Pst (WW) Penellii (Experiment 1)	38	1000000	50	3.95	1.26582e+07	4.81013e+08	8.68216			Xantho (WW) Penellii (Experiment 1)	38	1000000	50	3.95	1.26582e+07	4.81013e+08	8.68216
	40	1000000	50	3.95	1.26582e+07	5.06329e+08	8.70443				38	1000000	50	3.95	1.26582e+07	4.81013e+08	8.68216
	40	1000000	50	3.95	1.26582e+07	5.06329e+08	8.70443	8.69701			39	1000000	50	3.95	1.26582e+07	4.93671e+08	8.69344	8.68592
	68	1000000	50	3.95	1.26582e+07	8.60759e+08	8.93488				43	1000000	50	3.95	1.26582e+07	5.44304e+08	8.73584
	60	1000000	50	3.95	1.26582e+07	7.59494e+08	8.88052				44	1000000	50	3.95	1.26582e+07	5.56962e+08	8.74583
	66	1000000	50	3.95	1.26582e+07	8.35443e+08	8.92192	8.91244			41	1000000	50	3.95	1.26582e+07	5.18987e+08	8.71516	8.73227
	59	1000000	50	3.95	1.26582e+07	7.46835e+08	8.87322				58	1000000	50	3.95	1.26582e+07	7.34177e+08	8.8658
	55	1000000	50	3.95	1.26582e+07	6.96203e+08	8.84274				62	1000000	50	3.95	1.26582e+07	7.8481e+08	8.89476
	58	1000000	50	3.95	1.26582e+07	7.34177e+08	8.8658	8.86059			57	1000000	50	3.95	1.26582e+07	7.21519e+08	8.85825	8.87294
	70	1000000	50	3.95	1.26582e+07	8.86076e+08	8.94747				56	1000000	50	3.95	1.26582e+07	7.08861e+08	8.85056
	70	1000000	50	3.95	1.26582e+07	8.86076e+08	8.94747				43	1000000	50	3.95	1.26582e+07	5.44304e+08	8.73584
	65	1000000	50	3.95	1.26582e+07	8.22785e+08	8.91529	8.93674			45	1000000	50	3.95	1.26582e+07	5.6962e+08	8.75559	8.78066
	43	1000000	50	3.95	1.26582e+07	5.44304e+08	8.73584				34	1000000	50	3.95	1.26582e+07	4.3038e+08	8.63385
	40	1000000	50	3.95	1.26582e+07	5.06329e+08	8.70443				36	1000000	50	3.95	1.26582e+07	4.55696e+08	8.65868
	41	1000000	50	3.95	1.26582e+07	5.18987e+08	8.71516	8.71848			35	1000000	50	3.95	1.26582e+07	4.43038e+08	8.64644	8.64632
Pst (WW) Penellii (Experiment 2)	38	1000000	50	3.95	1.26582e+07	4.81013e+08	8.68216			Xantho (WW) Penellii (Experiment 2)	60	1000000	50	3.95	1.26582e+07	7.59494e+08	8.88052
	37	1000000	50	3.95	1.26582e+07	4.68354e+08	8.67057				58	1000000	50	3.95	1.26582e+07	7.34177e+08	8.8658
	37	1000000	50	3.95	1.26582e+07	4.68354e+08	8.67057	8.67444			60	1000000	50	3.95	1.26582e+07	7.59494e+08	8.88052	8.87562
	42	1000000	50	3.95	1.26582e+07	5.31646e+08	8.72562				65	1000000	50	3.95	1.26582e+07	8.22785e+08	8.91529
	44	1000000	50	3.95	1.26582e+07	5.56962e+08	8.74583				65	1000000	50	3.95	1.26582e+07	8.22785e+08	8.91529
	38	1000000	50	3.95	1.26582e+07	4.81013e+08	8.68216	8.71787			60	1000000	50	3.95	1.26582e+07	7.59494e+08	8.88052	8.9037
	45	1000000	50	3.95	1.26582e+07	5.6962e+08	8.75559				58	1000000	50	3.95	1.26582e+07	7.34177e+08	8.8658
	45	1000000	50	3.95	1.26582e+07	5.6962e+08	8.75559				62	1000000	50	3.95	1.26582e+07	7.8481e+08	8.89476
	47	1000000	50	3.95	1.26582e+07	5.94937e+08	8.77447	8.76188			57	1000000	50	3.95	1.26582e+07	7.21519e+08	8.85825	8.87294
	48	1000000	50	3.95	1.26582e+07	6.07595e+08	8.78361				56	1000000	50	3.95	1.26582e+07	7.08861e+08	8.85056
	50	1000000	50	3.95	1.26582e+07	6.32911e+08	8.80134				43	1000000	50	3.95	1.26582e+07	5.44304e+08	8.73584
	44	1000000	50	3.95	1.26582e+07	5.56962e+08	8.74583	8.77693			45	1000000	50	3.95	1.26582e+07	5.6962e+08	8.75559	8.78066
	38	1000000	50	3.95	1.26582e+07	4.81013e+08	8.68216				73	1000000	50	3.95	1.26582e+07	9.24051e+08	8.9657
	34	1000000	50	3.95	1.26582e+07	4.3038e+08	8.63385				64	1000000	50	3.95	1.26582e+07	8.10127e+08	8.90855
	36	1000000	50	3.95	1.26582e+07	4.55696e+08	8.65868	8.65823			70	1000000	50	3.95	1.26582e+07	8.86076e+08	8.94747	8.94057
Pst (WW) Penellii (Experiment 3)	28	1000000	50	3.95	1.26582e+07	3.5443e+08	8.54953			Xantho (WW) Penellii (Experiment 3)	58	1000000	50	3.95	1.26582e+07	7.34177e+08	8.8658
	28	1000000	50	3.95	1.26582e+07	3.5443e+08	8.54953				58	1000000	50	3.95	1.26582e+07	7.34177e+08	8.8658
	29	1000000	50	3.95	1.26582e+07	3.67089e+08	8.56477	8.55461			72	1000000	50	3.95	1.26582e+07	9.11392e+08	8.95971	8.8971
	41	1000000	50	3.95	1.26582e+07	5.18987e+08	8.71516				73	1000000	50	3.95	1.26582e+07	9.24051e+08	8.9657
	38	1000000	50	3.95	1.26582e+07	4.81013e+08	8.68216				70	1000000	50	3.95	1.26582e+07	8.86076e+08	8.94747
	37	1000000	50	3.95	1.26582e+07	4.68354e+08	8.67057	8.6893			74	1000000	50	3.95	1.26582e+07	9.36709e+08	8.9716	8.96159
	43	1000000	50	3.95	1.26582e+07	5.44304e+08	8.73584				60	1000000	50	3.95	1.26582e+07	7.59494e+08	8.88052
	38	1000000	50	3.95	1.26582e+07	4.81013e+08	8.68216				62	1000000	50	3.95	1.26582e+07	7.8481e+08	8.89476
	36	1000000	50	3.95	1.26582e+07	4.55696e+08	8.65868	8.69222			60	1000000	50	3.95	1.26582e+07	7.59494e+08	8.88052	8.88527
	39	1000000	50	3.95	1.26582e+07	4.93671e+08	8.69344				59	1000000	50	3.95	1.26582e+07	7.46835e+08	8.87322
	40	1000000	50	3.95	1.26582e+07	5.06329e+08	8.70443				57	1000000	50	3.95	1.26582e+07	7.21519e+08	8.85825
	38	1000000	50	3.95	1.26582e+07	4.81013e+08	8.68216	8.69334			62	1000000	50	3.95	1.26582e+07	7.8481e+08	8.89476	8.87541
	37	1000000	50	3.95	1.26582e+07	4.68354e+08	8.67057				40	1000000	50	3.95	1.26582e+07	5.06329e+08	8.70443
	36	1000000	50	3.95	1.26582e+07	4.55696e+08	8.65868				45	1000000	50	3.95	1.26582e+07	5.6962e+08	8.75559
	36	1000000	50	3.95	1.26582e+07	4.55696e+08	8.65868	8.66264			44	1000000	50	3.95	1.26582e+07	5.56962e+08	8.74583	8.73528
Pst (DR) Penellii (Experiment 1)	41	1000000	50	3.95	1.26582e+07	5.18987e+08	8.71516			Xantho (DR) Penellii (Experiment 1)	47	1000000	50	3.95	1.26582e+07	5.94937e+08	8.77447
	38	1000000	50	3.95	1.26582e+07	4.81013e+08	8.68216				48	1000000	50	3.95	1.26582e+07	6.07595e+08	8.78361
	40	1000000	50	3.95	1.26582e+07	5.06329e+08	8.70443	8.70058			49	1000000	50	3.95	1.26582e+07	6.20253e+08	8.79257	8.78355
	48	1000000	50	3.95	1.26582e+07	6.07595e+08	8.78361				38	1000000	50	3.95	1.26582e+07	4.81013e+08	8.68216
	50	1000000	50	3.95	1.26582e+07	6.32911e+08	8.80134				35	1000000	50	3.95	1.26582e+07	4.43038e+08	8.64644
	50	1000000	50	3.95	1.26582e+07	6.32911e+08	8.80134	8.79543			35	1000000	50	3.95	1.26582e+07	4.43038e+08	8.64644	8.65835
	41	1000000	50	3.95	1.26582e+07	5.18987e+08	8.71516				58	1000000	50	3.95	1.26582e+07	7.34177e+08	8.8658
	40	1000000	50	3.95	1.26582e+07	5.06329e+08	8.70443				59	1000000	50	3.95	1.26582e+07	7.46835e+08	8.87322
	33	1000000	50	3.95	1.26582e+07	4.17722e+08	8.62089	8.68016			58	1000000	50	3.95	1.26582e+07	7.34177e+08	8.8658	8.86828
	48	1000000	50	3.95	1.26582e+07	6.07595e+08	8.78361				26	1000000	50	3.95	1.26582e+07	3.29114e+08	8.51735
	45	1000000	50	3.95	1.26582e+07	5.6962e+08	8.75559				25	1000000	50	3.95	1.26582e+07	3.16456e+08	8.50031
	45	1000000	50	3.95	1.26582e+07	5.6962e+08	8.75559	8.76493			25	1000000	50	3.95	1.26582e+07	3.16456e+08	8.50031	8.50599
	44	1000000	50	3.95	1.26582e+07	5.56962e+08	8.74583				43	1000000	50	3.95	1.26582e+07	5.44304e+08	8.73584
	42	1000000	50	3.95	1.26582e+07	5.31646e+08	8.72562				44	1000000	50	3.95	1.26582e+07	5.56962e+08	8.74583
	42	1000000	50	3.95	1.26582e+07	5.31646e+08	8.72562	8.73236			45	1000000	50	3.95	1.26582e+07	5.6962e+08	8.75559	8.74575
Pst (DR) Penellii (Experiment 2)	37	1000000	50	3.95	1.26582e+07	4.68354e+08	8.67057			Xantho (DR) Penellii (Experiment 2)	50	1000000	50	3.95	1.26582e+07	6.32911e+08	8.80134
	35	1000000	50	3.95	1.26582e+07	4.43038e+08	8.64644				45	1000000	50	3.95	1.26582e+07	5.6962e+08	8.75559
	35	1000000	50	3.95	1.26582e+07	4.43038e+08	8.64644	8.65449			45	1000000	50	3.95	1.26582e+07	5.6962e+08	8.75559	8.77084
	36	1000000	50	3.95	1.26582e+07	4.55696e+08	8.65868				53	1000000	50	3.95	1.26582e+07	6.70886e+08	8.82665
	33	1000000	50	3.95	1.26582e+07	4.17722e+08	8.62089				44	1000000	50	3.95	1.26582e+07	5.56962e+08	8.74583
	30	1000000	50	3.95	1.26582e+07	3.79747e+08	8.57949	8.61969			40	1000000	50	3.95	1.26582e+07	5.06329e+08	8.70443	8.75897
	41	1000000	50	3.95	1.26582e+07	5.18987e+08	8.71516				38	1000000	50	3.95	1.26582e+07	4.81013e+08	8.68216
	40	1000000	50	3.95	1.26582e+07	5.06329e+08	8.70443				36	1000000	50	3.95	1.26582e+07	4.55696e+08	8.65868
	33	1000000	50	3.95	1.26582e+07	4.17722e+08	8.62089	8.68016			35	1000000	50	3.95	1.26582e+07	4.43038e+08	8.64644	8.66242
	26	1000000	50	3.95	1.26582e+07	3.29114e+08	8.51735				39	1000000	50	3.95	1.26582e+07	4.93671e+08	8.69344
	22	1000000	50	3.95	1.26582e+07	2.78481e+08	8.4448				36	1000000	50	3.95	1.26582e+07	4.55696e+08	8.65868
	24	1000000	50	3.95	1.26582e+07	3.03797e+08	8.48258	8.48158			35	1000000	50	3.95	1.26582e+07	4.43038e+08	8.64644	8.66618
	38	1000000	50	3.95	1.26582e+07	4.81013e+08	8.68216				62	1000000	50	3.95	1.26582e+07	7.8481e+08	8.89476
	35	1000000	50	3.95	1.26582e+07	4.43038e+08	8.64644				56	1000000	50	3.95	1.26582e+07	7.08861e+08	8.85056
	34	1000000	50	3.95	1.26582e+07	4.3038e+08	8.63385	8.65415			58	1000000	50	3.95	1.26582e+07	7.34177e+08	8.8658	8.87038
Pst (DR) Penellii (Experiment 3)	27	1000000	50	3.95	1.26582e+07	3.41772e+08	8.53374			Xantho (DR) Penelli (Experiment 3)	42	1000000	50	3.95	1.26582e+07	5.31646e+08	8.72562
	23	1000000	50	3.95	1.26582e+07	2.91139e+08	8.4641				40	1000000	50	3.95	1.26582e+07	5.06329e+08	8.70443
	26	1000000	50	3.95	1.26582e+07	3.29114e+08	8.51735	8.50506			36	1000000	50	3.95	1.26582e+07	4.55696e+08	8.65868	8.69624
	18	1000000	50	3.95	1.26582e+07	2.27848e+08	8.35765				33	1000000	50	3.95	1.26582e+07	4.17722e+08	8.62089
	19	1000000	50	3.95	1.26582e+07	2.40506e+08	8.38113				36	1000000	50	3.95	1.26582e+07	4.55696e+08	8.65868
	21	1000000	50	3.95	1.26582e+07	2.65823e+08	8.42459	8.38779			37	1000000	50	3.95	1.26582e+07	4.68354e+08	8.67057	8.65005
	28	1000000	50	3.95	1.26582e+07	3.5443e+08	8.54953				36	1000000	50	3.95	1.26582e+07	4.55696e+08	8.65868
	32	1000000	50	3.95	1.26582e+07	4.05063e+08	8.60752				38	1000000	50	3.95	1.26582e+07	4.81013e+08	8.68216
	33	1000000	50	3.95	1.26582e+07	4.17722e+08	8.62089	8.59265			35	1000000	50	3.95	1.26582e+07	4.43038e+08	8.64644	8.66242
	34	1000000	50	3.95	1.26582e+07	4.3038e+08	8.63385				29	1000000	50	3.95	1.26582e+07	3.67089e+08	8.56477
	32	1000000	50	3.95	1.26582e+07	4.05063e+08	8.60752				32	1000000	50	3.95	1.26582e+07	4.05063e+08	8.60752
	30	1000000	50	3.95	1.26582e+07	3.79747e+08	8.57949	8.60696			30	1000000	50	3.95	1.26582e+07	3.79747e+08	8.57949	8.58393
	18	1000000	50	3.95	1.26582e+07	2.27848e+08	8.35765				30	1000000	50	3.95	1.26582e+07	3.79747e+08	8.57949
	22	1000000	50	3.95	1.26582e+07	2.78481e+08	8.4448				31	1000000	50	3.95	1.26582e+07	3.92405e+08	8.59373
	23	1000000	50	3.95	1.26582e+07	2.91139e+08	8.4641	8.42218			33	1000000	50	3.95	1.26582e+07	4.17722e+08	8.62089	8.59804
Treatment (PstDC3000)- 0 dpi	Colonies	Dilution factor	total diluted volume per plated volume	Total area of leave discs	D/E	CFU/cm²	Log10	Avg		Treatment (Xanthomonas)- 0 dpi	Colonies	Dilution factor	total diluted volume per plated volume	Total area of leave discs	D/E	CFU/cm²	Log10	Avg
Pst (WW) Penellii (Experiment 1)	18	1000	50	3.95	12658.2	227848	5.35765			Xantho (WW) Penelli (Experiment 1)	86	100	50	3.95	1265.82	108861	5.03687
	18	1000	50	3.95	12658.2	227848	5.35765				90	100	50	3.95	1265.82	113924	5.05662
	18	1000	50	3.95	12658.2	227848	5.35765	5.35765			94	100	50	3.95	1265.82	118987	5.0755	5.05633
	31	1000	50	3.95	12658.2	392405	5.59373				70	100	50	3.95	1265.82	88607.6	4.94747
	28	1000	50	3.95	12658.2	354430	5.54953				73	100	50	3.95	1265.82	92405.1	4.9657
	32	1000	50	3.95	12658.2	405063	5.60752	5.5836			75	100	50	3.95	1265.82	94936.7	4.97743	4.96353
	18	1000	50	3.95	12658.2	227848	5.35765				63	100	50	3.95	1265.82	79746.8	4.90171
	21	1000	50	3.95	12658.2	265823	5.42459				64	100	50	3.95	1265.82	81012.7	4.90855
	21	1000	50	3.95	12658.2	265823	5.42459	5.40228			60	100	50	3.95	1265.82	75949.4	4.88052	4.89693
Pst (WW) Penellii (Experiment 2)	23	1000	50	3.95	12658.2	291139	5.4641			Xantho (WW) Penelli (Experiment 2)	18	1000	50	3.95	12658.2	227848	5.35765
	27	1000	50	3.95	12658.2	341772	5.53374				16	1000	50	3.95	12658.2	202532	5.30649
	24	1000	50	3.95	12658.2	303797	5.48258	5.49347			17	1000	50	3.95	12658.2	215190	5.33282	5.33232
	42	1000	50	3.95	12658.2	531646	5.72562				48	100	50	3.95	1265.82	60759.5	4.78361
	35	1000	50	3.95	12658.2	443038	5.64644				49	100	50	3.95	1265.82	62025.3	4.79257
	37	1000	50	3.95	12658.2	468354	5.67057	5.68088			49	100	50	3.95	1265.82	62025.3	4.79257	4.78958
	44	1000	50	3.95	12658.2	556962	5.74583				77	100	50	3.95	1265.82	97468.4	4.98886
	38	1000	50	3.95	12658.2	481013	5.68216				71	100	50	3.95	1265.82	89873.4	4.95363
	41	1000	50	3.95	12658.2	518987	5.71516	5.71438			68	100	50	3.95	1265.82	86075.9	4.93488	4.95913
Pst (WW) Penellii (Experiment 3)	21	1000	50	3.95	12658.2	265823	5.42459			Xantho (WW) Penelli (Experiment 3)	75	100	50	3.95	1265.82	94936.7	4.97743
	18	1000	50	3.95	12658.2	227848	5.35765				82	100	50	3.95	1265.82	103797	5.01619
	19	1000	50	3.95	12658.2	240506	5.38113	5.38779			73	100	50	3.95	1265.82	92405.1	4.9657	4.98644
	16	1000	50	3.95	12658.2	202532	5.30649				54	100	50	3.95	1265.82	68354.4	4.83477
	18	1000	50	3.95	12658.2	227848	5.35765				55	100	50	3.95	1265.82	69620.3	4.84274
	21	1000	50	3.95	12658.2	265823	5.42459	5.36291			57	100	50	3.95	1265.82	72151.9	4.85825	4.84525
	15	1000	50	3.95	12658.2	189873	5.27846				59	100	50	3.95	1265.82	74683.5	4.87322
	19	1000	50	3.95	12658.2	240506	5.38113				68	100	50	3.95	1265.82	86075.9	4.93488
	17	1000	50	3.95	12658.2	215190	5.33282	5.3308			65	100	50	3.95	1265.82	82278.5	4.91529	4.9078
Pst (DR) Penellii (Experiment 1)	30	1000	50	3.95	12658.2	379747	5.57949			Xantho (DR) Penelli (Experiment 1)	42	100	50	3.95	1265.82	53164.6	4.72562
	31	1000	50	3.95	12658.2	392405	5.59373				44	100	50	3.95	1265.82	55696.2	4.74583
	25	1000	50	3.95	12658.2	316456	5.50031	5.55785			45	100	50	3.95	1265.82	56962	4.75559	4.74234
	18	1000	50	3.95	12658.2	227848	5.35765				40	100	50	3.95	1265.82	50632.9	4.70443
	15	1000	50	3.95	12658.2	189873	5.27846				42	100	50	3.95	1265.82	53164.6	4.72562
	14	1000	50	3.95	12658.2	177215	5.2485	5.29487			43	100	50	3.95	1265.82	54430.4	4.73584	4.72197
	18	1000	50	3.95	12658.2	227848	5.35765				48	100	50	3.95	1265.82	60759.5	4.78361
	21	1000	50	3.95	12658.2	265823	5.42459				47	100	50	3.95	1265.82	59493.7	4.77447
	22	1000	50	3.95	12658.2	278481	5.4448	5.40901			50	100	50	3.95	1265.82	63291.1	4.80134	4.78648
Pst (DR) Penellii (Experiment 2)	30	1000	50	3.95	12658.2	379747	5.57949			Xantho (DR) Penelli (Experiment 2)	65	100	50	3.95	1265.82	82278.5	4.91529
	31	1000	50	3.95	12658.2	392405	5.59373				68	100	50	3.95	1265.82	86075.9	4.93488
	25	1000	50	3.95	12658.2	316456	5.50031	5.55785			68	100	50	3.95	1265.82	86075.9	4.93488	4.92835
	33	1000	50	3.95	12658.2	417722	5.62089				14	1000	50	3.95	12658.2	177215	5.2485
	40	1000	50	3.95	12658.2	506329	5.70443				15	1000	50	3.95	12658.2	189873	5.27846
	39	1000	50	3.95	12658.2	493671	5.69344	5.67292			16	1000	50	3.95	12658.2	202532	5.30649	5.27782
	33	1000	50	3.95	12658.2	417722	5.62089				53	100	50	3.95	1265.82	67088.6	4.82665
	38	1000	50	3.95	12658.2	481013	5.68216				55	100	50	3.95	1265.82	69620.3	4.84274
	34	1000	50	3.95	12658.2	430380	5.63385	5.64563			56	100	50	3.95	1265.82	70886.1	4.85056	4.83998
Pst (DR) Penellii (Experiment 3)	35	1000	50	3.95	12658.2	443038	5.64644			Pst (DR) M82 (Experiment 3)	16	1000	50	3.95	12658.2	202532	5.30649
	33	1000	50	3.95	12658.2	417722	5.62089				18	1000	50	3.95	12658.2	227848	5.35765
	38	1000	50	3.95	12658.2	481013	5.68216	5.64983			19	1000	50	3.95	12658.2	240506	5.38113	5.34842
	40	1000	50	3.95	12658.2	506329	5.70443				15	1000	50	3.95	12658.2	189873	5.27846
	40	1000	50	3.95	12658.2	506329	5.70443				18	1000	50	3.95	12658.2	227848	5.35765
	35	1000	50	3.95	12658.2	443038	5.64644	5.6851			13	1000	50	3.95	12658.2	164557	5.21632	5.28414
	42	1000	50	3.95	12658.2	531646	5.72562				14	1000	50	3.95	12658.2	177215	5.2485
	41	1000	50	3.95	12658.2	518987	5.71516				16	1000	50	3.95	12658.2	202532	5.30649
	44	1000	50	3.95	12658.2	556962	5.74583	5.72887			16	1000	50	3.95	12658.2	202532	5.30649	5.28716

## Sheet: Pathogen M82_symp
Pst DC3000_M82_symp					Xanthomonas_M82_symp
Bacteria	Plant Species	Experiment	symptoms		Bacteria	Plant Species	Experiment	5 dpi (%)
Pst DC3000	Penelli (WW)	Experiment 1	41.0784		Xanthomonas	M82 (WW)	Experiment 1	57.5703
Pst DC3000	Penelli (WW)	Experiment 1	38.5182		Xanthomonas	M82 (WW)	Experiment 1	37.9118
Pst DC3000	Penelli (WW)	Experiment 1	36.4939		Xanthomonas	M82 (WW)	Experiment 1	28.7166
Pst DC3000	Penelli (WW)	Experiment 1	28.8518		Xanthomonas	M82 (WW)	Experiment 1	22.5162
Pst DC3000	Penelli (WW)	Experiment 1	31.6338		Xanthomonas	M82 (WW)	Experiment 1	36.4199
Pst DC3000	Penelli (WW)	Experiment 1	23.4567		Xanthomonas	M82 (WW)	Experiment 1	35.2284
Pst DC3000	Penelli (WW)	Experiment 1	42.4684		Xanthomonas	M82 (WW)	Experiment 1	48.7485
Pst DC3000	Penelli (WW)	Experiment 1	24.0779		Xanthomonas	M82 (WW)	Experiment 1	37.3458
Pst DC3000	Penelli (WW)	Experiment 1	45.3398		Xanthomonas	M82 (WW)	Experiment 1	53.8255
Pst DC3000	Penelli (WW)	Experiment 2	21.5436		Xanthomonas	M82 (WW)	Experiment 2	32.6606
Pst DC3000	Penelli (WW)	Experiment 2	22.3218		Xanthomonas	M82 (WW)	Experiment 2	40.1274
Pst DC3000	Penelli (WW)	Experiment 2	29.0112		Xanthomonas	M82 (WW)	Experiment 2	32.6331
Pst DC3000	Penelli (WW)	Experiment 2	26.0988		Xanthomonas	M82 (WW)	Experiment 2	38.6011
Pst DC3000	Penelli (WW)	Experiment 2	34.4726		Xanthomonas	M82 (WW)	Experiment 2	39.4925
Pst DC3000	Penelli (WW)	Experiment 2	30.5388		Xanthomonas	M82 (WW)	Experiment 2	38.8246
Pst DC3000	Penelli (WW)	Experiment 2	26.0691		Xanthomonas	M82 (WW)	Experiment 2	50.5902
Pst DC3000	Penelli (WW)	Experiment 2	32.3089		Xanthomonas	M82 (WW)	Experiment 2	43.1206
Pst DC3000	Penelli (WW)	Experiment 2	18.4716		Xanthomonas	M82 (WW)	Experiment 2	25.3568
Pst DC3000	Penelli (WW)	Experiment 3	35.7576		Xanthomonas	M82 (WW)	Experiment 3	33.6948
Pst DC3000	Penelli (WW)	Experiment 3	36.0378		Xanthomonas	M82 (WW)	Experiment 3	45.2602
Pst DC3000	Penelli (WW)	Experiment 3	39.5918		Xanthomonas	M82 (WW)	Experiment 3	26.0573
Pst DC3000	Penelli (WW)	Experiment 3	37.1461		Xanthomonas	M82 (WW)	Experiment 3	28.4307
Pst DC3000	Penelli (WW)	Experiment 3	36.4066		Xanthomonas	M82 (WW)	Experiment 3	32.491
Pst DC3000	Penelli (WW)	Experiment 3	34.6803		Xanthomonas	M82 (WW)	Experiment 3	36.7994
Pst DC3000	Penelli (WW)	Experiment 3	30.0178		Xanthomonas	M82 (WW)	Experiment 3	53.5498
Pst DC3000	Penelli (WW)	Experiment 3	42.9037		Xanthomonas	M82 (WW)	Experiment 3	42.4815
Pst DC3000	Penelli (WW)	Experiment 3	43.1747		Xanthomonas	M82 (WW)	Experiment 3	29.8913
Pst DC3000	Penelli (DR)	Experiment 1	20.8871		Xanthomonas	M82 (DR)	Experiment 1	43.0287
Pst DC3000	Penelli (DR)	Experiment 1	28.4707		Xanthomonas	M82 (DR)	Experiment 1	31.6263
Pst DC3000	Penelli (DR)	Experiment 1	13.3709		Xanthomonas	M82 (DR)	Experiment 1	31.5601
Pst DC3000	Penelli (DR)	Experiment 1	27.9201		Xanthomonas	M82 (DR)	Experiment 1	13.8737
Pst DC3000	Penelli (DR)	Experiment 1	14.1906		Xanthomonas	M82 (DR)	Experiment 1	16.009
Pst DC3000	Penelli (DR)	Experiment 1	18.4811		Xanthomonas	M82 (DR)	Experiment 1	27.0188
Pst DC3000	Penelli (DR)	Experiment 1	25		Xanthomonas	M82 (DR)	Experiment 1	33.3413
Pst DC3000	Penelli (DR)	Experiment 1	22.6914		Xanthomonas	M82 (DR)	Experiment 1	24.2268
Pst DC3000	Penelli (DR)	Experiment 1	17.9308		Xanthomonas	M82 (DR)	Experiment 1	34.9777
Pst DC3000	Penelli (DR)	Experiment 2	28.9523		Xanthomonas	M82 (DR)	Experiment 2	24.3175
Pst DC3000	Penelli (DR)	Experiment 2	22.6768		Xanthomonas	M82 (DR)	Experiment 2	24.6262
Pst DC3000	Penelli (DR)	Experiment 2	23.5328		Xanthomonas	M82 (DR)	Experiment 2	36.4953
Pst DC3000	Penelli (DR)	Experiment 2	15.762		Xanthomonas	M82 (DR)	Experiment 2	18.3894
Pst DC3000	Penelli (DR)	Experiment 2	23.6767		Xanthomonas	M82 (DR)	Experiment 2	30.4645
Pst DC3000	Penelli (DR)	Experiment 2	25.8621		Xanthomonas	M82 (DR)	Experiment 2	19.9211
Pst DC3000	Penelli (DR)	Experiment 2	15.9208		Xanthomonas	M82 (DR)	Experiment 2	16.3803
Pst DC3000	Penelli (DR)	Experiment 2	23.6664		Xanthomonas	M82 (DR)	Experiment 2	22.4647
Pst DC3000	Penelli (DR)	Experiment 2	17.9705		Xanthomonas	M82 (DR)	Experiment 2	21.11
Pst DC3000	Penelli (DR)	Experiment 3	31.9683		Xanthomonas	M82 (DR)	Experiment 3	27.5687
Pst DC3000	Penelli (DR)	Experiment 3	19.5005		Xanthomonas	M82 (DR)	Experiment 3	24.8566
Pst DC3000	Penelli (DR)	Experiment 3	20.1245		Xanthomonas	M82 (DR)	Experiment 3	28.3019
Pst DC3000	Penelli (DR)	Experiment 3	34.3874		Xanthomonas	M82 (DR)	Experiment 3	36.2821
Pst DC3000	Penelli (DR)	Experiment 3	17.4972		Xanthomonas	M82 (DR)	Experiment 3	35.5479
Pst DC3000	Penelli (DR)	Experiment 3	33.004		Xanthomonas	M82 (DR)	Experiment 3	22.2147
Pst DC3000	Penelli (DR)	Experiment 3	30.5477		Xanthomonas	M82 (DR)	Experiment 3	28.0857
Pst DC3000	Penelli (DR)	Experiment 3	26.0229		Xanthomonas	M82 (DR)	Experiment 3	37.7732
Pst DC3000	Penelli (DR)	Experiment 3	22.2382		Xanthomonas	M82 (DR)	Experiment 3	35.8974
	Label	Total Area	Disease Area	Mean	StdDev	Min	Max	Median	%Area			Label	Total Area	Disease Area	Mean	StdDev	Min	Max	Median	%Area
1	PstDC M82-WW-Exp1-1	8.467	3.4781	84.984	1.107	2	85	85	41.0783		1	Xantho M82-WW-Exp1-1	2.414	1.39	85	0	85	85	85	57.5808
2	PstDC M82-WW-Exp1-2	7.3	2.812	85.127	5.315	1	243	85	38.5205		2	Xantho M82-WW-Exp1-2	2.753	1.0437	85	0	85	85	85	37.9114
3	PstDC M82-WW-Exp1-3	5.699	2.08	85.544	8.77	85	244	85	36.4976		3	Xantho M82-WW-Exp1-3	2.141	0.6144	84.946	2.127	0	85	85	28.6969
4	PstDC M82-WW-Exp1-4	4.361	1.2584	86.572	13.886	85	234	85	28.8558		4	Xantho M82-WW-Exp1-4	2.406	0.5417	84.602	5.755	0	85	85	22.5145
5	PstDC M82-WW-Exp1-5	3.828	1.2113	85.479	8.269	5	247	85	31.6432		5	Xantho M82-WW-Exp1-5	3.117	1.1352	85	0	85	85	85	36.4196
6	PstDC M82-WW-Exp1-6	8.029	1.8824	87.549	19.199	15	249	85	23.445		6	Xantho M82-WW-Exp1-6	2.343	0.8259	83.781	10.01	0	85	85	35.2497
7	PstDC M82-WW-Exp1-7	4.109	1.7459	86.183	12.895	5	240	85	42.4897		7	Xantho M82-WW-Exp1-7	3.016	1.4708	84.939	2.255	0	85	85	48.7666
8	PstDC M82-WW-Exp1-8	3.802	0.9153	85.121	4.262	10	224	85	24.0742		8	Xantho M82-WW-Exp1-8	2.378	0.8881	84.956	1.916	0	85	85	37.3465
9	PstDC M82-WW-Exp1-9	2.364	1.0715	85.124	4.308	7	235	85	45.3257		9	Xantho M82-WW-Exp1-9	2.034	1.0949	82.959	12.893	0	85	85	53.8299
	Label	Total Area	Disease Area	Mean	StdDev	Min	Max	Median	%Area			Label	Total Area	Disease Area	Mean	StdDev	Min	Max	Median	%Area
1	PstDC M82-WW-Exp2-1	13.016	2.8044	85	0	85	85	85	21.5458		1	Xantho M82-WW-Exp2-1	2.428	0.793	84.874	9.173	30	152	85	32.6606
2	PstDC M82-WW-Exp2-2	11.092	2.4757	85	0	85	85	85	22.3197		2	Xantho M82-WW-Exp2-2	2.512	1.008	85.931	12.906	33	255	85	40.1274
3	PstDC M82-WW-Exp2-3	9.153	2.6564	85	0	85	85	85	29.0222		3	Xantho M82-WW-Exp2-3	1.428	0.466	85.003	10.822	4	239	85	32.6331
4	PstDC M82-WW-Exp2-4	8.797	2.2962	84.677	5.105	0	85	85	26.1021		4	Xantho M82-WW-Exp2-4	2.645	1.021	83.675	13.341	1	236	85	38.6011
5	PstDC M82-WW-Exp2-5	12.59	4.339	84.993	0.707	10	85	85	34.4639		5	Xantho M82-WW-Exp2-5	1.537	0.607	85.3	12.524	22	248	85	39.4925
6	PstDC M82-WW-Exp2-6	11.978	3.6589	84.939	2.203	0	85	85	30.5468		6	Xantho M82-WW-Exp2-6	2.246	0.872	83.689	11.933	1	242	85	38.8246
7	PstDC M82-WW-Exp2-7	10.901	2.8432	84.86	3.276	2	85	85	26.082		7	Xantho M82-WW-Exp2-7	2.372	1.2	85.275	7.276	44	243	85	50.5902
8	PstDC M82-WW-Exp2-8	12.22	3.9494	85	0	85	85	85	32.3191		8	Xantho M82-WW-Exp2-8	2.711	1.169	83.995	5.57	16	90	85	43.1206
9	PstDC M82-WW-Exp2-9	15.334	2.8336	84.968	1.582	4	85	85	18.4792		9	Xantho M82-WW-Exp2-9	3.573	0.906	83.028	10.896	5	231	85	25.3568
	Label	Total Area	Disease Area	Mean	StdDev	Min	Max	Median	%Area			Label	Total Area	Disease Area	Mean	StdDev	Min	Max	Median	%Area
1	PstDC M82-WW-Exp3-1	7.26	2.596	84.984	1.107	2	85	85	35.7576		1	Xantho M82-WW-Exp3-1	1.291	0.435	84.739	4.615	3	130	85	33.6948
2	PstDC M82-WW-Exp3-2	8.677	3.127	85.127	5.315	1	243	85	36.0378		2	Xantho M82-WW-Exp3-2	1.403	0.635	83.12	11.505	0	187	85	45.2602
3	PstDC M82-WW-Exp3-3	11.515	4.559	85.544	8.77	85	244	85	39.5918		3	Xantho M82-WW-Exp3-3	0.733	0.191	84.537	5.673	2	85	85	26.0573
4	PstDC M82-WW-Exp3-4	7.982	2.965	86.572	13.886	85	234	85	37.1461		4	Xantho M82-WW-Exp3-4	1.421	0.404	84.845	4.653	12	152	85	28.4307
5	PstDC M82-WW-Exp3-5	9.729	3.542	85.479	8.269	5	247	85	36.4066		5	Xantho M82-WW-Exp3-5	0.831	0.27	85.057	1.434	73	156	85	32.491
6	PstDC M82-WW-Exp3-6	15.64	5.424	87.549	19.199	15	249	85	34.6803		6	Xantho M82-WW-Exp3-6	1.231	0.453	83.438	10.576	0	137	85	36.7994
7	PstDC M82-WW-Exp3-7	6.173	1.853	86.183	12.895	5	240	85	30.0178		7	Xantho M82-WW-Exp3-7	1.324	0.709	84.76	5.116	17	185	85	53.5498
8	PstDC M82-WW-Exp3-8	12.274	5.266	85.121	4.262	10	224	85	42.9037		8	Xantho M82-WW-Exp3-8	1.483	0.63	85.232	6.312	0	179	85	42.4815
9	PstDC M82-WW-Exp3-9	10.527	4.545	85.124	4.308	7	235	85	43.1747		9	Xantho M82-WW-Exp3-9	1.84	0.55	84.838	4.949	15	240	85	29.8913
	Label	Total Area	Disease Area	Mean	StdDev	Min	Max	Median	%Area			Label	Total Area	Disease Area	Mean	StdDev	Min	Max	Median	%Area
1	PstDC M82-DR-Exp1-1	2.959	0.6184	85.518	9.733	31	225	85	20.899		1	Xantho M82-DR-Exp1-1	1.291	0.5557	84.811	3.699	19	193	85	43.0442
2	PstDC M82-DR-Exp1-2	1.598	0.4551	84.329	5.623	33	122	85	28.4793		2	Xantho M82-DR-Exp1-2	1.403	0.4438	86.86	17.879	38	245	85	31.6322
3	PstDC M82-DR-Exp1-3	1.595	0.2133	88.797	21.822	32	244	85	13.373		3	Xantho M82-DR-Exp1-3	0.733	0.2314	86.399	15.417	27	240	85	31.5689
4	PstDC M82-DR-Exp1-4	1.71	0.4774	94.838	27.5	15	233	85	27.9181		4	Xantho M82-DR-Exp1-4	1.421	0.1972	84.814	6.584	26	216	85	13.8776
5	PstDC M82-DR-Exp1-5	1.553	0.2205	99.503	30.782	34	247	85	14.1983		5	Xantho M82-DR-Exp1-5	0.831	0.1331	84.407	6.195	32	207	85	16.0168
6	PstDC M82-DR-Exp1-6	1.006	0.1859	109.003	47.862	43	249	85	18.4791		6	Xantho M82-DR-Exp1-6	1.231	0.3326	82.755	19.186	21	247	85	27.0187
7	PstDC M82-DR-Exp1-7	4.735	1.1838	94.936	30.72	47	240	85	25.0011		7	Xantho M82-DR-Exp1-7	1.324	0.4414	81.889	11.985	31	235	85	33.3384
8	PstDC M82-DR-Exp1-8	1.997	0.4532	88.338	18.337	47	231	85	22.694		8	Xantho M82-DR-Exp1-8	1.483	0.3591	92.999	30.57	10	249	85	24.2144
9	PstDC M82-DR-Exp1-9	2.871	0.5149	90.704	21.373	7	230	85	17.9345		9	Xantho M82-DR-Exp1-9	1.84	0.6436	86.86	15.417	27	216	85	34.9783
	Label	Total Area	Disease Area	Mean	StdDev	Min	Max	Median	%Area			Label	Total Area	Disease Area	Mean	StdDev	Min	Max	Median	%Area
1	PstDC M82-DR-Exp2-1	4.162	1.244	85	0	85	85	85	29.8895		1	Xantho M82-DR-Exp2-1	2.784	0.677	84.501	3.988	41	130	85	24.3175
2	PstDC M82-DR-Exp2-2	2.163	0.490353	85	0	85	85	85	22.67		2	Xantho M82-DR-Exp2-2	2.14	0.527	82.268	13.292	1	187	85	24.6262
3	PstDC M82-DR-Exp2-3	3.842	0.903832	85	0	85	85	85	23.525		3	Xantho M82-DR-Exp2-3	4.006	1.462	82.748	7.971	30	97	85	36.4953
4	PstDC M82-DR-Exp2-4	3.201	0.50419	84.677	5.105	0	85	85	15.751		4	Xantho M82-DR-Exp2-4	1.664	0.306	83.138	9.474	1	152	85	18.3894
5	PstDC M82-DR-Exp2-5	5.077	1.20226	84.993	0.707	10	85	85	23.6806		5	Xantho M82-DR-Exp2-5	2.928	0.892	84.849	3.992	50	156	85	30.4645
6	PstDC M82-DR-Exp2-6	4.073	1.05381	84.939	2.203	0	85	85	25.8731		6	Xantho M82-DR-Exp2-6	3.042	0.606	78.811	15.889	0	137	85	19.9211
7	PstDC M82-DR-Exp2-7	4.33	0.689337	84.86	3.276	2	85	85	15.92		7	Xantho M82-DR-Exp2-7	4.481	0.734	84.41	5.024	19	118	85	16.3803
8	PstDC M82-DR-Exp2-8	3.18	0.752602	85	0	85	85	85	23.6667		8	Xantho M82-DR-Exp2-8	3.895	0.875	84.619	12.36	27	167	85	22.4647
9	PstDC M82-DR-Exp2-9	6.413	1.15365	84.968	1.582	4	85	85	17.9892		9	Xantho M82-DR-Exp2-9	2.59	0.5467	83.718	8.607	15	240	85	21.1081
	Label	Total Area	Disease Area	Mean	StdDev	Min	Max	Median	%Area			Label	Total Area	Disease Area	Mean	StdDev	Min	Max	Median	%Area
1	PstDC M82-1.jpg:0105-0072	13.016	4.161	87.727	15.192	59	200	85	31.9683		1	Xantho M82-DR-Exp3-1	1.382	0.381	84.987	0.895	19	245	85	27.5687
2	PstDC M82-1.jpg:0112-0239	11.092	2.163	85.106	10.513	14	191	85	19.5005		2	Xantho M82-DR-Exp3-2	1.046	0.26	84.834	3.362	3	187	85	24.8566
3	PstDC M82-1.jpg:0146-0415	9.153	1.842	85.66	7.505	25	164	85	20.1245		3	Xantho M82-DR-Exp3-3	1.908	0.54	84.995	0.518	27	137	85	28.3019
4	PstDC M82-1.jpg:0170-0610	8.797	3.201	85.685	6.975	49	191	85	36.3874		4	Xantho M82-DR-Exp3-4	0.78	0.283	84.963	1.541	20	152	85	36.2821
5	PstDC M82-1.jpg:0186-0800	12.59	2.077	85.456	7.383	37	207	85	16.4972		5	Xantho M82-DR-Exp3-5	1.46	0.519	84.96	1.487	19	97	85	35.5479
6	PstDC M82-1.jpg:0207-1016	11.978	4.073	87.012	12.173	26	198	85	34.004		6	Xantho M82-DR-Exp3-6	1.481	0.329	84.935	1.935	21	167	85	22.2147
7	PstDC M82-1.jpg:0182-1200	10.901	3.33	85.565	8.975	17	156	85	30.5477		7	Xantho M82-DR-Exp3-7	2.147	0.603	84.978	1.177	17	235	85	28.0857
8	PstDC M82-1.jpg:0215-1393	12.22	3.18	84.463	6.598	29	180	85	26.0229		8	Xantho M82-DR-Exp3-8	1.922	0.726	84.994	0.668	10	247	85	37.7732
9	PstDC M82-1.jpg:0191-1556	15.334	3.41	84.074	6.798	15	173	85	22.2382		9	Xantho M82-DR-Exp3-9	1.56	0.56	84.995	0.518	3	137	85	35.8974

## Sheet: Pathogen pennellii_symp
Pst DC3000_Pennellii_symptoms					Xanthomonas_pennellii_symp
Bacteria	Plant Species	Experiment	5 dpi (%)		Bacteria	Plant Species	Experiment	5 dpi (%)
Pst DC3000	Penelli (WW)	Experiment 1	28.9846		Xanthomonas	Penelli (WW)	Experiment 1	52.6606
Pst DC3000	Penelli (WW)	Experiment 1	30.7945		Xanthomonas	Penelli (WW)	Experiment 1	40.1274
Pst DC3000	Penelli (WW)	Experiment 1	43.3		Xanthomonas	Penelli (WW)	Experiment 1	32.633
Pst DC3000	Penelli (WW)	Experiment 1	44.7043		Xanthomonas	Penelli (WW)	Experiment 1	38.6011
Pst DC3000	Penelli (WW)	Experiment 1	35.0988		Xanthomonas	Penelli (WW)	Experiment 1	39.4925
Pst DC3000	Penelli (WW)	Experiment 1	32.9196		Xanthomonas	Penelli (WW)	Experiment 1	38.8246
Pst DC3000	Penelli (WW)	Experiment 1	31.3869		Xanthomonas	Penelli (WW)	Experiment 1	58.7723
Pst DC3000	Penelli (WW)	Experiment 1	42.8274		Xanthomonas	Penelli (WW)	Experiment 1	40.1206
Pst DC3000	Penelli (WW)	Experiment 1	40.0704		Xanthomonas	Penelli (WW)	Experiment 1	55.3568
Pst DC3000	Penelli (WW)	Experiment 2	28.9846		Xanthomonas	Penelli (WW)	Experiment 2	59.5702
Pst DC3000	Penelli (WW)	Experiment 2	21.273		Xanthomonas	Penelli (WW)	Experiment 2	37.9118
Pst DC3000	Penelli (WW)	Experiment 2	33.6864		Xanthomonas	Penelli (WW)	Experiment 2	28.7166
Pst DC3000	Penelli (WW)	Experiment 2	27.8484		Xanthomonas	Penelli (WW)	Experiment 2	22.5162
Pst DC3000	Penelli (WW)	Experiment 2	35.0988		Xanthomonas	Penelli (WW)	Experiment 2	36.4199
Pst DC3000	Penelli (WW)	Experiment 2	32.9196		Xanthomonas	Penelli (WW)	Experiment 2	35.2284
Pst DC3000	Penelli (WW)	Experiment 2	29.2751		Xanthomonas	Penelli (WW)	Experiment 2	48.7485
Pst DC3000	Penelli (WW)	Experiment 2	28.9269		Xanthomonas	Penelli (WW)	Experiment 2	37.3458
Pst DC3000	Penelli (WW)	Experiment 2	23.7811		Xanthomonas	Penelli (WW)	Experiment 2	46.9799
Pst DC3000	Penelli (WW)	Experiment 3	37.9707		Xanthomonas	Penelli (WW)	Experiment 3	33.9218
Pst DC3000	Penelli (WW)	Experiment 3	41.9037		Xanthomonas	Penelli (WW)	Experiment 3	21.8197
Pst DC3000	Penelli (WW)	Experiment 3	32.1719		Xanthomonas	Penelli (WW)	Experiment 3	30.7027
Pst DC3000	Penelli (WW)	Experiment 3	32.3741		Xanthomonas	Penelli (WW)	Experiment 3	21.5113
Pst DC3000	Penelli (WW)	Experiment 3	36.8773		Xanthomonas	Penelli (WW)	Experiment 3	28.311
Pst DC3000	Penelli (WW)	Experiment 3	34.342		Xanthomonas	Penelli (WW)	Experiment 3	39.2707
Pst DC3000	Penelli (WW)	Experiment 3	34.1843		Xanthomonas	Penelli (WW)	Experiment 3	31.0558
Pst DC3000	Penelli (WW)	Experiment 3	32.6433		Xanthomonas	Penelli (WW)	Experiment 3	51.7851
Pst DC3000	Penelli (WW)	Experiment 3	31.1047		Xanthomonas	Penelli (WW)	Experiment 3	41.168
Pst DC3000	Penelli (DR)	Experiment 1	18.2516		Xanthomonas	Penelli (DR)	Experiment 1	24.3175
Pst DC3000	Penelli (DR)	Experiment 1	28.5705		Xanthomonas	Penelli (DR)	Experiment 1	24.6262
Pst DC3000	Penelli (DR)	Experiment 1	30.7095		Xanthomonas	Penelli (DR)	Experiment 1	11.5327
Pst DC3000	Penelli (DR)	Experiment 1	22.6871		Xanthomonas	Penelli (DR)	Experiment 1	18.3894
Pst DC3000	Penelli (DR)	Experiment 1	19.3213		Xanthomonas	Penelli (DR)	Experiment 1	30.4645
Pst DC3000	Penelli (DR)	Experiment 1	35.9941		Xanthomonas	Penelli (DR)	Experiment 1	19.9211
Pst DC3000	Penelli (DR)	Experiment 1	35.0019		Xanthomonas	Penelli (DR)	Experiment 1	16.3803
Pst DC3000	Penelli (DR)	Experiment 1	25.2728		Xanthomonas	Penelli (DR)	Experiment 1	14.4929
Pst DC3000	Penelli (DR)	Experiment 1	24.0416		Xanthomonas	Penelli (DR)	Experiment 1	12.4929
Pst DC3000	Penelli (DR)	Experiment 2	14.2516		Xanthomonas	Penelli (DR)	Experiment 2	42.785
Pst DC3000	Penelli (DR)	Experiment 2	23.4706		Xanthomonas	Penelli (DR)	Experiment 2	31.6263
Pst DC3000	Penelli (DR)	Experiment 2	30.7094		Xanthomonas	Penelli (DR)	Experiment 2	31.5601
Pst DC3000	Penelli (DR)	Experiment 2	22.6872		Xanthomonas	Penelli (DR)	Experiment 2	19.6288
Pst DC3000	Penelli (DR)	Experiment 2	29.3213		Xanthomonas	Penelli (DR)	Experiment 2	16.009
Pst DC3000	Penelli (DR)	Experiment 2	35.49		Xanthomonas	Penelli (DR)	Experiment 2	27.0188
Pst DC3000	Penelli (DR)	Experiment 2	28.6033		Xanthomonas	Penelli (DR)	Experiment 2	33.3413
Pst DC3000	Penelli (DR)	Experiment 2	25.2728		Xanthomonas	Penelli (DR)	Experiment 2	24.2268
Pst DC3000	Penelli (DR)	Experiment 2	24.0416		Xanthomonas	Penelli (DR)	Experiment 2	34.9777
Pst DC3000	Penelli (DR)	Experiment 3	20.7508		Xanthomonas	Penelli (DR)	Experiment 3	37.7031
Pst DC3000	Penelli (DR)	Experiment 3	28.9737		Xanthomonas	Penelli (DR)	Experiment 3	18.1116
Pst DC3000	Penelli (DR)	Experiment 3	17.4295		Xanthomonas	Penelli (DR)	Experiment 3	35.5814
Pst DC3000	Penelli (DR)	Experiment 3	24.3275		Xanthomonas	Penelli (DR)	Experiment 3	22.0375
Pst DC3000	Penelli (DR)	Experiment 3	22.4726		Xanthomonas	Penelli (DR)	Experiment 3	24.9118
Pst DC3000	Penelli (DR)	Experiment 3	17.6938		Xanthomonas	Penelli (DR)	Experiment 3	31.2097
Pst DC3000	Penelli (DR)	Experiment 3	27.2109		Xanthomonas	Penelli (DR)	Experiment 3	38.8624
Pst DC3000	Penelli (DR)	Experiment 3	19.7593		Xanthomonas	Penelli (DR)	Experiment 3	19.4683
Pst DC3000	Penelli (DR)	Experiment 3	22.1699		Xanthomonas	Penelli (DR)	Experiment 3	31.0887
	Label	Total Area	Disease Area	Mean	StdDev	Min	Max	Median	%Area			Label	Total Area	Disease Area	Mean	StdDev	Min	Max	Median	%Area
1	Pst Penelli-WW-Exp1-1	0.956	0.277	85	0	85	85	85	28.9749		1	Xantho Penelli-WW-Exp1-1	0.956	0.5035	85.003	9.173	30	255	85	52.6674
2	Pst Penelli-WW-Exp1-2	1.828	0.5632	85	0	85	85	85	30.8096		2	Xantho Penelli-WW-Exp1-2	1.828	0.7335	84.874	12.906	33	255	85	40.1258
3	Pst Penelli-WW-Exp1-3	0.861	0.3728		0	85	85	85	43.2985		3	Xantho Penelli-WW-Exp1-3	0.861	0.2811	83.675	10.822	12	239	85	32.6481
4	Pst Penelli-WW-Exp1-4	1.251	0.5594	85	0	85	85	85	44.7162		4	Xantho Penelli-WW-Exp1-4	1.251	0.4829	84.874	13.341	11	236	85	38.6011
5	Pst Penelli-WW-Exp1-5	1.646	0.5778	84.97	1.54	4	85	85	35.1033		5	Xantho Penelli-WW-Exp1-5	1.646	0.6503	84.874	12.524	12	248	85	39.5079
6	Pst Penelli-WW-Exp1-6	1.421	0.4677	85	0	85	85	85	32.9134		6	Xantho Penelli-WW-Exp1-6	1.421	0.5516	83.689	11.933	10	240	85	38.8177
7	Pst Penelli-WW-Exp1-7	1.606	0.50398	85	0	85	85	85	31.3811		7	Xantho Penelli-WW-Exp1-7	1.606	0.9439	83.995	7.276	13	243	85	58.7733
8	Pst Penelli-WW-Exp1-8	1.256	0.5378	85	0	85	85	85	42.8185		8	Xantho Penelli-WW-Exp1-8	1.256	0.504	83.995	5.57	16	200	85	40.1274
9	Pst Penelli-WW-Exp1-9	1.032	0.4136	85	0	85	85	85	40.0775		9	Xantho Penelli-WW-Exp1-9	1.032	0.5714	85.3	10.896	20	231	85	55.3682
	Label	Total Area	Disease Area	Mean	StdDev	Min	Max	Median	%Area			Label	Total Area	Disease Area	Mean	StdDev	Min	Max	Median
1	Pst Penelli-WW-Exp2-1	30.701	8.9	100.941	0.199	39	244	85	28.9893		1	Xantho Penelli-WW-Exp2-1	1.463	0.8716	92.55	28.039	23	230	85	59.5762
2	Pst Penelli-WW-Exp2-2	21.354	4.5403	95.365	0.463	14	242	85	21.2621		2	Xantho Penelli-WW-Exp2-2	0.986	0.3739	98.089	36.421	85	244	85	37.9209
3	Pst Penelli-WW-Exp2-3	16.383	5.5184	86.95	0.278	8	244	85	33.6837		3	Xantho Penelli-WW-Exp2-3	1.477	0.424	95.135	33.496	29	241	85	28.7068
4	Pst Penelli-WW-Exp2-4	20.341	5.6646	91.149	0.416	16	238	85	27.8482		4	Xantho Penelli-WW-Exp2-4	0.805	0.1813	96.543	37.894	6	245	85	22.5217
5	Pst Penelli-WW-Exp2-5	29.825	10.4714		0.349	40	250	85	35.1095		5	Xantho Penelli-WW-Exp2-5	1.607	0.5853	101.095	42.643	85	251	85	36.4219
6	Pst Penelli-WW-Exp2-6	31.393	10.3285	90.638	0.478	13	247	85	32.9006		6	Xantho Penelli-WW-Exp2-6	0.688	0.2423	103.55	44.352	11	244	85	35.218
7	Pst Penelli-WW-Exp2-7	18.964	5.5521	87.146	0.206	37	255	85	29.2771		7	Xantho Penelli-WW-Exp2-7	1.549	0.7548	113.188	53.706	85	251	85	48.7282
8	Pst Penelli-WW-Exp2-8	8.507	2.4613	85.473	0.197	85	239	85	28.9326		8	Xantho Penelli-WW-Exp2-8	0.81	0.3025	121.583	57.728	67	249	85	37.3457
9	Pst Penelli-WW-Exp2-9	20.707	4.9237	87.895	0.606	5	250	85	23.7779		9	Xantho Penelli-WW-Exp2-9	1.421	0.6675	92.093	29.557	31	242	85	46.974
	Label	Total Area	Disease Area	Mean	StdDev	Min	Max	Median	%Area			Label	Total Area	Disease Area	Mean	StdDev	Min	Max	Median	%Area
1	Pst Penelli-WW-Exp3-1	0.956	0.363	93.644	32.804	26	238	85	37.9707		1	Xantho Penelli-WW-Exp3-1	1.162	0.3942	84.86	3.276	85	85	85	33.9243
2	Pst Penelli-WW-Exp3-2	1.828	0.766	102.458		39	249	85	41.9037		2	Xantho Penelli-WW-Exp3-2	1.163	0.2537	95.135	1.582	85	85	85	21.8143
3	Pst Penelli-WW-Exp3-3	0.861	0.277	93.656	31.832	30	245	85	32.1719		3	Xantho Penelli-WW-Exp3-3	2.842	0.8727	95.135	0	85	85	85	30.7072
4	Pst Penelli-WW-Exp3-4	1.251	0.405		35.609	27	246	85	32.3741		4	Xantho Penelli-WW-Exp3-4	3.01	0.6475	84.677	0	10	85	85	21.5116
5	Pst Penelli-WW-Exp3-5	1.646	0.607	94.309	34.33	50	250	85	36.8773		5	Xantho Penelli-WW-Exp3-5	2.877	0.8147	84.993	0.707	10	85	85	28.3177
6	Pst Penelli-WW-Exp3-6	1.421	0.488	104.352	47.82	8	248	85	34.342		6	Xantho Penelli-WW-Exp3-6	2.133	0.8376	84.939	2.203	0	85	85	39.2686
7	Pst Penelli-WW-Exp3-7	1.606	0.549		58.892	26	249	85	34.1843		7	Xantho Penelli-WW-Exp3-7	3.33	1.0342	84.86	3.276	2	85	85	31.0571
8	Pst Penelli-WW-Exp3-8	1.256	0.41	95.823		22	249	85	32.6433		8	Xantho Penelli-WW-Exp3-8	2.98	1.5432	84.968	0	85	85	85	51.7852
9	Pst Penelli-WW-Exp3-9	1.032	0.321	99.205	39.966	84	243	85	31.1047		9	Xantho Penelli-WW-Exp3-9	3.213	1.3224	84	1.582	4	85	85	41.1578
	Label	Total Area	Disease Area	Mean	StdDev	Min	Max	Median	%Area			Label	Total Area	Disease Area	Mean	StdDev	Min	Max	Median	%Area
1	Pst Penelli-DR-Exp1-1	1.291	0.2356	85	0	85	85	85	18.2494		1	Xantho Penelli-DR-Exp1-1	2.784	0.677	93.644	0.895	19	245	85	24.3175
2	Pst Penelli-DR-Exp1-2	1.403	0.4008	85	0	85	85	85	28.5674		2	Xantho Penelli-DR-Exp3-2	2.14	0.527	93.656	0	3	187	85	24.6262
3	Pst Penelli-DR-Exp1-3	0.733	0.2252	85	0	85	85	85	30.7231		3	Xantho Penelli-DR-Exp3-3	4.006	0.462	84.995	0	27	137	85	11.5327
4	Pst Penelli-DR-Exp1-4	1.421	0.3224	85	0	85	85	85	22.6882		4	Xantho Penelli-DR-Exp3-4	1.664	0.306	86.95	1.541	20	152	85	18.3894
5	Pst Penelli-DR-Exp1-5	0.831	0.1605	84.97	1.54	4	85	85	19.3141		5	Xantho Penelli-DR-Exp3-5	2.928	0.892	94.309	0.416	19	97	85	30.4645
6	Pst Penelli-DR-Exp1-6	1.231	0.4431	85	0	85	85	85	35.9951		6	Xantho Penelli-DR-Exp3-6	3.042	0.606	84.935	37.31	21	167	85	19.9211
7	Pst Penelli-DR-Exp1-7	1.324	0.4634	85	0	85	85	85	35		7	Xantho Penelli-DR-Exp3-7	4.481	0.734	113.188	1.177	17	235	85	16.3803
8	Pst Penelli-DR-Exp1-8	1.483	0.3747	85	0	85	85	85	25.2664		8	Xantho Penelli-DR-Exp3-8	3.895	0.175	99.205	0.668	10	247	85	4.49294
9	Pst Penelli-DR-Exp1-9	1.84	0.4424	85	0	85	85	85	24.0435		9	Xantho Penelli-DR-Exp3-9	0.96	0.12	95.365	1.731	3	137	85	12.5
	Label	Total Area	Disease Area	Mean	StdDev	Min	Max	Median	%Area			Label	Total Area	Disease Area	Mean	StdDev	Min	Max	Median	%Area
1	Pst Penelli-DR-Exp2-1	0.959	0.1366	93.656	1.399	13	85	85	14.244		1	Xantho Penelli-DR-Exp2-1	2.226	0.9518	85	0.947	14	85	85	42.7583
2	Pst Penelli-DR-Exp2-2	1.598	0.3752	84.987	0.947	14	85	85	23.4793		2	Xantho Penelli-DR-Exp2-2	1.392	0.4402	84.97	1.399	30	85	85	31.6236
3	Pst Penelli-DR-Exp2-3	1.595	0.4898	123.83	1.731	8	85	85	30.7085		3	Xantho Penelli-DR-Exp2-3	3.333	1.0519	85	0	15	85	85	31.5602
4	Pst Penelli-DR-Exp2-4	1.71	0.3877	43.908	1.346	16	85	85	22.6725		4	Xantho Penelli-DR-Exp2-4	3.797	0.7453	85	0.911	20	85	85	19.6287
5	Pst Penelli-DR-Exp2-5	1.553	0.4556	84.897	2.611	4	85	85	29.3368		5	Xantho Penelli-DR-Exp2-5	2.59	0.4146	84.97	3.812	19	85	85	16.0077
6	Pst Penelli-DR-Exp2-6	1.006	0.3576	84.849	3.004	13	85	85	35.5467		6	Xantho Penelli-DR-Exp2-6	1.979	0.5346	85	37.31	14	85	85	27.0136
7	Pst Penelli-DR-Exp2-7	0.735	0.2103	84.89	3.812	15	255	85	28.6122		7	Xantho Penelli-DR-Exp2-7	2.4	0.8002	85	1.177	30	85	85	33.3417
8	Pst Penelli-DR-Exp2-8	0.997	0.2519	84.984	0.911	30	85	85	25.2658		8	Xantho Penelli-DR-Exp2-8	2.02	0.4894	85	3.268	10	85	85	24.2277
9	Pst Penelli-DR-Exp2-9	0.871	0.2093	84.869	3.268	5	143	85	24.0299		9	Xantho Penelli-DR-Exp2-9	5.444	1.9043	85		30	143	85	34.9798
	Label	Total Area	Disease Area	Mean	StdDev	Min	Max	Median	%Area			Label	Total Area	Disease Area	Mean	StdDev	Min	Max	Median	%Area
1	Pst Penelli-DR-Exp3-1	0.959	0.199	84.97	1.399	13	85	85	20.7508		1	Xantho Penelli-DR-Exp3-1	1.7463	0.6584	85.518	1.399	31	225	85	37.7026
2	Pst Penelli-DR-Exp3-2	1.598	0.463	84.987	0.947	14	85	85	28.9737		2	Xantho Penelli-DR-Exp3-2	3.0642	0.5551	85	5.623	33	85	85	18.1157
3	Pst Penelli-DR-Exp3-3	1.595	0.278	84.953	1.731	8	85	85	17.4295		3	Xantho Penelli-DR-Exp3-3	0.6135	0.2183	85	2.611	30	244	85	35.5827
4	Pst Penelli-DR-Exp3-4	1.71	0.416	90.86	1.346	16	85	85	24.3275		4	Xantho Penelli-DR-Exp3-4	2.0963	0.462	84.97	27.5	15	255	85	22.0388
5	Pst Penelli-DR-Exp3-5	1.553	0.349	84.897	2.611	4	85	85	22.4726		5	Xantho Penelli-DR-Exp3-5	0.9645	0.2402	99.503	3.268	34	247	85	24.9041
6	Pst Penelli-DR-Exp3-6	1.006	0.178	84.849	3.004	13	85	85	17.6938		6	Xantho Penelli-DR-Exp3-6	0.6252	0.1952	85	0.416	30	85	85	31.222
7	Pst Penelli-DR-Exp3-7	0.735	0.2	84.89	3.812	15	255	85	27.2109		7	Xantho Penelli-DR-Exp3-7	3.0751	1.1952	84.97	30.72	19	240	85	38.867
8	Pst Penelli-DR-Exp3-8	0.997	0.197	96.248	0.911	30	85	85	19.7593		8	Xantho Penelli-DR-Exp3-8	2.5799	0.5022	84.97	1.177	19	231	85	19.4659
9	Pst Penelli-DR-Exp3-9	0.871	0.106	85	3.268	5	143	85	12.1699		9	Xantho Penelli-DR-Exp3-9	3.0041	0.9341	84.97	1.177	7	230	85	31.0942
